# Supplementary material for: Chronic kidney disease among people living with HIV on TDF based regimen: A systematic review and meta-analysis
Source: PLoS One. 2025 Feb 6;20(2):e0318068. doi: 10.1371/journal.pone.0318068 (PMC11801554; doi:10.1371/journal.pone.0318068)
Supplement: S5 Table — (XLSX) [file pone.0318068.s005.xlsx]

## Sheet: Sheet1
S5 Table. All accessed studies in literature search
Study ID	All studies identified in literature search		Data extractor1	Date of extraction1	Data extractor 2	Date of extraction2	Discrepancies noted/resolved1	Eligibility for full text screening	Data extractor3	Date of extraction3	Data extractor4	Date of extraction4	Discrepancies noted/resolved 2	Eligibility for final analysis	Reason for exclusion
1	(2008). "Guidelines for renal replacement therapy in HIV-infected individuals in South Africa." Southern African Journal of HIV Medicine(30): 34-42.		TSY	March 2, 2023	AMB	March 20, 2023		No	AAG	NA	WSS	NA			Wrong study design:Guideline				(Title/Abstract)
2	(2020). Crushed bictegravir/emtricitabine/tenofovir alafenamide in a human immunodeficiency virus–positive patient with esophageal cancer, Oxford University Press / USA. 77: 509-510.		TSY	March 2, 2023	AMB	March 20, 2023		No	AAG	NA	WSS	NA			Wrong study design: Case report				(Title/Abstract)
3	Abara, W. E., et al. (2014). "The Influence of Race and Comorbidity on the Timely Initiation of Antiretroviral Therapy Among Older Persons Living With HIV/AIDS." American Journal of Public Health 104(11): e135-141.		TSY	March 2, 2023	AMB	March 20, 2023		No	AAG	NA	WSS	NA			Wrong outcome: No outcome report				(Title/Abstract)
4	Abara, W. E., et al. (2016). "The association between combination antiretroviral adherence and AIDS-defining conditions at HIV diagnosis." AIDS Care 28(8): 1013-1017.		TSY	March 2, 2023	AMB	March 20, 2023		No	AAG	NA	WSS	NA			Wrong outcome: No outcome report				(Title/Abstract)
5	Abbott, K. C., et al. (2003). "Hepatitis C and Renal Transplantation in the Era of Modern Immunosuppression." Journal of the American Society of Nephrology 14(11): 2908-2918.		TSY	March 2, 2023	AMB	March 20, 2023		No	AAG	NA	WSS	NA			Wrongpatient population: Hepatitis C virus and renal transplantation				(Title/Abstract)
6	Abdel Alem, S., et al. (2023). Serial changes in renal indices in chronic HCV patients with and without HIV co-infection receiving sofosbuvir and tenofovir-based therapies. Trans R Soc Trop Med Hyg, 117(4), 285-296. doi:10.1093/trstmh/trac107		TSY	March 2, 2023	AMB	March 20, 2023		No	AAG	NA	WSS	NA			Wrong Patient Population: Baseline Ckd				(Title/Abstract)
7	Abe, K., et al. (2021). Renal function in Japanese HIV-1-positive patients who switch to tenofovir alafenamide fumarate after long-term tenofovir disoproxil fumarate: a single-center observational study. AIDS Res Ther, 18(1), 94. doi:10.1186/s12981-021-00420-5		TSY	March 2, 2023	AMB	March 20, 2023		No	AAG	NA	WSS	NA			Wrong Outcome:No Outcome Report				(Title/Abstract)
8	Abe, K., et al. (2024). Renal function and lipid metabolism in Japanese HIV-1-positive individuals 288 weeks after switching from tenofovir disoproxil fumarate to tenofovir alafenamide fumarate: a single-center, retrospective cohort study. J Pharm Health Care Sci, 10(1), 13. doi:10.1186/s40780-024-00336-y		TSY	March 2, 2023	AMB	March 20, 2023		No	AAG	NA	WSS	NA			Wrong Patient Population: Baseline Ckd				(Title/Abstract)
9	Abenza-Abildúa, M. J., et al. (2022). "Structural chronic insomnia in AIDS patient." Acta Neurologica Belgica.		TSY	March 2, 2023	AMB	March 20, 2023		No	AAG	NA	WSS	NA			Wrong study design: Case report				(Title/Abstract)
10	Abera, K., et al. (2010). "Quality of life of people living with HIV/AIDS and on highly active antiretroviral therapy in Ethiopia." African Journal of AIDS Research (AJAR) 9(1): 31-40.		TSY	March 10, 2023	AMB	March 20, 2023		No	AAG	NA	WSS	NA			Wrong outcome: No outcome report				(Title/Abstract)
11	Abioye, A. I., et al. (2015). "Are there differences in disease progression and mortality among male and female HIV patients on antiretroviral therapy? A meta-analysis of observational cohorts." AIDS Care 27(12): 1468-1486.		TSY	March 10, 2023	AMB	March 20, 2023		No	AAG	NA	WSS	NA			Wrong study design:Meta-analysis				(Title/Abstract)
12	Achhra, A. C., et al. (2016). Chronic Kidney Disease and Antiretroviral Therapy in HIV-Positive Individuals: Recent Developments. Curr HIV/AIDS Rep, 13(3), 149-157. doi:10.1007/s11904-016-0315-y		TSY	March 10, 2023	AMB	March 20, 2023		No	AAG	NA	WSS	NA			Wrong Study Design: Litrature Review				(Title/Abstract)
13	Achoki, T., et al. (2022). "Health trends, inequalities and opportunities in South Africa's provinces, 1990-2019: findings from the Global Burden of Disease 2019 Study." Journal of Epidemiology and Community Health.		TSY	March 10, 2023	AMB	March 20, 2023		No	AAG	NA	WSS	NA			Wrong outcome: Health trends, inequalities and opportunities				(Title/Abstract)
14	Adair, J. E., et al. (2021). "Towards access for all: 1st Working Group Report for the Global Gene Therapy Initiative (GGTI)." Gene Therapy.		TSY	March 10, 2023	AMB	March 20, 2023		No	AAG	NA	WSS	NA			Wrong study design: literature review of gene therapy				(Title/Abstract)
15	Adams, J. L., et al. (2019). Review of Real-World Implementation Data on Emtricitabine-Tenofovir Disoproxil Fumarate as HIV Pre-exposure Prophylaxis in the United States. Pharmacotherapy, 39(4), 486-500. doi:10.1002/phar.2240		TSY	March 10, 2023	AMB	March 20, 2023		No	AAG	NA	WSS	NA			Wrong Outcome:No Outcome Report				(Title/Abstract)
16	Adedeji, T. A., et al. (2019). Effects of Highly Active Antiretroviral Therapy on Renal Function and Renal Phosphate Handling in African Adults with Advanced HIV and CKD. Infect Disord Drug Targets, 19(1), 88-100. doi:10.2174/1871526518666180720115240		TSY	March 10, 2023	AMB	March 20, 2023		No	AAG	NA	WSS	NA			Wrongpatient population: patients have baseline chronic kidney disease				(Title/Abstract)
17	Adedeji, T. A., et al. (2020). Effects of Highly Active Antiretroviral Therapy on Albuminuria in HIVinfected Persons. Infect Disord Drug Targets, 20(3), 374-384. doi:10.2174/1871526519666190807155025		TSY	March 10, 2023	AMB	March 20, 2023		No	AAG	NA	WSS	NA			Wrong Outcome:No Outcome Report				(Title/Abstract)
18	Adedeji, T. A., et al. (2015). "Prevalence and Pattern of Chronic Kidney Disease in Antiretroviral-Naïve Patients with HIV/AIDS." Journal of the International Association of Providers of AIDS Care 14(5): 434-440.		TSY	March 10, 2023	AMB	March 20, 2023		No	AAG	NA	WSS	NA			Wrong patient population: Patients not receiving TDF based regimen				(Title/Abstract)
19	Adedeji, T. A., et al. (2019). "Effects of highly active antiretroviral therapy on renal function and renal phosphate handling in african adults with advanced HIV and CKD." Infectious Disorders - Drug Targets 19(1): 88-100.		TSY	March 10, 2023	AMB	March 20, 2023		No	AAG	NA	WSS	NA			Wrongpatient population (duplicate): patients have baseline chronic kidney disease				(Title/Abstract)
20	Adedeji, T. A., et al. (2020). "Effects of highly active antiretroviral therapy on albuminuria in HIV-infected persons." Infectious Disorders - Drug Targets 20(3): 374-384.		TSY	March 10, 2023	AMB	March 20, 2023		No	AAG	NA	WSS	NA			Wrong patient population (duplicate): patients have baseline renal insufficiency				(Title/Abstract)
21	Adedeji, T. A., et al. (2021). "Renal phosphate handling in antiretroviral-naïve hiv-infected patients." Infectious Disorders - Drug Targets 21(2): 209-217.		TSY	March 10, 2023	AMB	March 20, 2023		No	AAG	NA	WSS	NA			Wrong patient population: Patients not receiving TDF based regimen				(Title/Abstract)
22	Adu, D. and A. O. Ojo (2020). Ethnicity and Chronic Kidney Disease in Africa.		TSY	March 10, 2023	AMB	March 20, 2023		No	AAG	NA	WSS	NA			Wrong study design: Review of CKD from all causes in SubSaharan Africa				(Title/Abstract)
23	Afesllari, E., et al. (2015). "Reduction in Size and Number of Plantar Verrucae in Human Immunodeficiency Virus-Infected Individuals After the Implementation of Highly Active Antiretroviral Therapy." Journal of the American Podiatric Medical Association 105(5): 401-406.		TSY	March 10, 2023	AMB	March 20, 2023		No	AAG	NA	WSS	NA			Wrong outcome:No outcome report				(Title/Abstract)
24	Agarwala, R., et al. (2010). The case: 41-year-old HIV patient with proteinuria and progressive renal dysfunction. Tenofovir toxicity. Kidney Int, 77(5), 475-476. doi:10.1038/ki.2009.486		TSY	March 10, 2023	AMB	March 20, 2023		No	AAG	NA	WSS	NA			Wrong Study Design: Case Report				(Title/Abstract)
25	Agbaji, O. O., et al. (2011). Temporal changes in renal glomerular function associated with the use of Tenofovir Disoproxil Fumarate in HIV-infected Nigerians. West Afr J Med, 30(3), 164-168.		TSY	March 10, 2023	AMB	March 20, 2023		No	AAG	NA	WSS	NA			Wrong Outcme: No Outcome Report				(Title/Abstract)
26	Agbaji, O. O., et al. (2019). Long Term Exposure to Tenofovir Disoproxil Fumarate-Containing Antiretroviral Therapy Is Associated with Renal Impairment in an African Cohort of HIV-Infected Adults. J Int Assoc Provid AIDS Care, 18, 2325958218821963. doi:10.1177/2325958218821963		TSY	March 10, 2023	AMB	March 20, 2023		No	AAG	NA	WSS	NA			Wrong Patient Population: Baseline Ckd				(Title/Abstract)
27	Agrawal, M., et al. (2022). "NEPHROTOXICITY IN PATIENTS ON TENOFOVIR VS NON-TENOFOVIR CONTAINING ART REGIMEN: AN OBSERVATIONAL." Pharmacophore 13(3): 23-31.		TSY	March 10, 2023	AMB	March 20, 2023		Yes	AAG	December 21, 2023	WSS	December 26, 2023		No	Wrong outcome: No outcome report
28	Ahn, S. H., et al. (2019). "Efficacy and Safety of Besifovir Dipivoxil Maleate Compared With Tenofovir Disoproxil Fumarate in Treatment of Chronic Hepatitis B Virus Infection." Clinical Gastroenterology and Hepatology 17(9): 1850-1859.e1854.		TSY	March 10, 2023	AMB	March 20, 2023		No	AAG	NA	WSS	NA			Wrong patient population: Patients with HBV				(Title/Abstract)
29	Akhtar, H., et al. (2012). "Prevalence of human immunodeficiency virus infection among transgender men in Rawalpindi (Pakistan)." Virology Journal: 229.		TSY	March 10, 2023	AMB	March 20, 2023		No	AAG	NA	WSS	NA			Wrong outcome: Prevalence of HIV				(Title/Abstract)
30	Akpan, U., et al. (2022). "Predictors of treatment interruption among patients on antiretroviral therapy in Akwa Ibom, Nigeria: outcomes after 12 months." AIDS Care - Psychological and Socio-Medical Aspects of AIDS/HIV.		TSY	March 15, 2023	AMB	March 20, 2023		No	AAG	NA	WSS	NA			Wrong outcome: Predictor of treatment interuption				(Title/Abstract)
31	Aksak-Wąs, B. J., et al. (2022). "Immune restoration affects 10-year survival in people living with HIV/AIDS." HIV Medicine.		TSY	March 15, 2023	AMB	March 20, 2023		No	AAG	NA	WSS	NA			Wrong outcome: Immune restoration				(Title/Abstract)
32	Akyüz, F., et al. (2022). "Evaluation of safety and efficacy of tenofovir disoproxil in hemodialysis and renal transplant patients monoinfected with hepatitis B virus based on real life data." Clinical and Experimental Hepatology 8(1): 7-13.		TSY	March 15, 2023	AMB	March 20, 2023		No	AAG	NA	WSS	NA			Wrong patient population: Patients with baseline hemodialysis and transplant				(Title/Abstract)
33	Albini, L., et al. (2012). A randomized, pilot trial to evaluate glomerular filtration rate by creatinine or cystatin C in naive HIV-infected patients after tenofovir/emtricitabine in combination with atazanavir/ritonavir or efavirenz. J Acquir Immune Defic Syndr, 59(1), 18-30. doi:10.1097/QAI.0b013e31823a6124		TSY	March 15, 2023	AMB	March 20, 2023		Yes	AAG	December 21, 2023	WSS	December 26, 2023		No	Wrong Outcme: No Outcome Report
34	Al-Dakkak, I., et al. (2013). "The impact of specific HIV treatment-related adverse events on adherence to antiretroviral therapy: A systematic review and meta-analysis." AIDS Care 25(4): 400-414.		TSY	March 15, 2023	AMB	March 20, 2023		No	AAG	NA	WSS	NA			Wrong study design:Systematic review and Meta-analysis				(Title/Abstract)
35	Aleman, J., et al. (2015). Tenofovir disoproxil treatment for a HIV-hepatitis B virus coinfected patient undergoing peritoneal dialysis: which dose do we need? AIDS, 29(12), 1579-1580. doi:10.1097/qad.0000000000000733		TSY	March 15, 2023	AMB	March 20, 2023		No	AAG	NA	WSS	NA			Wrong Patient Population: Patients With Baseline Ckd				(Title/Abstract)
36	Al-Harthi, L., et al. (2006). "Evaluating the impact of hepatitis C virus (HCV) on highly active antiretroviral therapy-mediated immune responses in HCV/HIV-coinfected women: role of HCV on expression of primed/memory T cells." Journal of Infectious Diseases 193(9): 1202-1210.		TSY	March 15, 2023	AMB	March 20, 2023		No	AAG	NA	WSS	NA			Wrong outcome:No outcome report				(Title/Abstract)
37	Al-Khalil, K., et al. (2023). "Cortico-striatal networking deficits associated with advanced HIV disease and cocaine use." Journal of NeuroVirology.		TSY	March 15, 2023	AMB	March 20, 2023		No	AAG	NA	WSS	NA			Wrong title:Corticostriatal networking deficits				(Title/Abstract)
38	Allavena, C., et al. (2013). Neutrophil gelatinase-associated lipocalin, a marker of tubular dysfunction, is not increased in long-term virologically controlled patients receiving a tenofovir/emtricitabine + nevirapine regimen. J Antimicrob Chemother, 68(12), 2866-2870. doi:10.1093/jac/dkt265		TSY	March 15, 2023	AMB	March 20, 2023		No	AAG	NA	WSS	NA			Wrong Outcome: No Outcome Report				(Title/Abstract)
39	Allman, M., et al. (2022). "Hope and mental health problems among orphans and vulnerable children in South Africa." AIDS Care - Psychological and Socio-Medical Aspects of AIDS/HIV.		TSY	March 15, 2023	AMB	March 20, 2023		No	AAG	NA	WSS	NA			Wrong patient population: Pediatrics				(Title/Abstract)
40	Aloy, B., et al. (2016). Is Tenofovir Alafenamide Safer than Tenofovir Disoproxil Fumarate for the Kidneys? AIDS Rev, 18(4), 184-192.		TSY	March 15, 2023	AMB	March 20, 2023		No	AAG	NA	WSS	NA			Wrong study design: Literature review				(Title/Abstract)
41	Aloy, B., et al. (2016). "Is tenofovir alafenamide safer than tenofovir disoproxil fumarate for the kidneys?" AIDS Reviews 18(4): 184-192.		TSY	March 15, 2023	AMB	March 20, 2023		No	AAG	NA	WSS	NA			Wrong study design (duplicate): Literature review				(Title/Abstract)
42	Alsauskas, Z. C., et al. (2011). "Expert opinion on pharmacotherapy of kidney disease in HIV-infected patients." Expert Opinion on Pharmacotherapy 12(5): 691-704.		TSY	March 15, 2023	AMB	March 20, 2023		No	AAG	NA	WSS	NA			Wrong study design: Literature review				(Title/Abstract)
43	Alsunaid, S. R., et al. (2018). "Tenofovir alafenamide associated fatal lactic acidosis in an autologous hematopoietic stem cell transplant recipient." Transplant Infectious Disease 20(5).		TSY	March 15, 2023	AMB	March 20, 2023		No	AAG	NA	WSS	NA			Wrong patient population: Patients with HBV receiving TAF				(Title/Abstract)
44	Altice, F. L. and S. A. Springer (2010). "DAART for human immunodeficiency virus-infected patients: Studying subjects not at risk for nonadherence and use of untested interventions." Archives of Internal Medicine 170(1): 109-110.		TSY	March 15, 2023	AMB	March 20, 2023		No	AAG	NA	WSS	NA			Wrong study design:Editorial				(Title/Abstract)
45	Álvarez, H., et al. (2019). Overdose of elvitegravir/cobicistat/emtricitabine/tenofovir alafenamide in an HIV-1-infected subject with attempted suicide. Infection, 47(1), 115-119. doi:10.1007/s15010-018-1201-x		TSY	March 15, 2023	AMB	March 20, 2023		No	AAG	NA	WSS	NA			Wrong Outcome: No Outcome Report				(Title/Abstract)
46	Álvarez, H., et al. (2018). "Cure of chronic hepatitis C virus infection in an HIV-coinfected patient with multiple comorbidities and drug interaction challenges." International Journal of STD and AIDS 29(9): 933-936.		TSY	March 15, 2023	AMB	March 20, 2023		No	AAG	NA	WSS	NA			Wrong study design: Literature review				(Title/Abstract)
47	Amatruda, J. G., et al. (2021). "Association of Non-Steroidal Anti-Inflammatory Drugs with Kidney Health in Ambulatory Older Adults." Journal of the American Geriatrics Society 69(3): 726-734.		TSY	March 15, 2023	AMB	March 20, 2023		No	AAG	NA	WSS	NA			Wrong patient population: Patients not with HIV and not receiving TDF based regimen				(Title/Abstract)
48	Ameri, S., et al. (2022). "Psychiatric disorders in perinatally HIV-exposed, uninfected children: a systematic review." AIDS Care - Psychological and Socio-Medical Aspects of AIDS/HIV.		TSY	March 15, 2023	AMB	March 20, 2023		No	AAG	NA	WSS	NA			Wrong patient population, title, outcome and study design: pediatrics, psychiatric disorder, systematic review				(Title/Abstract)
49	Ananworanich, J., et al. (2014). HIV and noncommunicable diseases: the Asian perspective. J Acquir Immune Defic Syndr, 67 Suppl 1, S99-103. doi:10.1097/qai.0000000000000262		TSY	March 15, 2023	AMB	March 20, 2023		No	AAG	NA	WSS	NA			Wrong Study Design: Litrature Review				(Title/Abstract)
50	Anderson, M. A., et al. (2022). "Brief Report: Validation of the D:A:D Chronic Kidney Disease Risk Score Incorporating Proteinuria in People Living With HIV in Harare, Zimbabwe." Journal of Acquired Immune Deficiency Syndromes 90(5): 562-566.		TSY	March 20, 2023	AMB	March 25, 2025		Yes	AAG	December 21, 2023	WSS	December 26, 2023		No	Wrong Outcome: No Outcome Report
51	Anderson, S. J., et al. (2021). Cost-Effectiveness of Juluca for Human Immunodeficiency Virus Infection Treatment in Virologically Suppressed Adults in Taiwan. Value Health Reg Issues, 24, 216-223. doi:10.1016/j.vhri.2020.11.010		TSY	March 20, 2023	AMB	March 25, 2025	TSY initially accepted the study for full-text screening, while AMB had reservations due to the title not explicitly mentioning a TDF-based regimen, leading to its exclusion at this stage. However, after further discussion and a review of the abstract, we reached a consensus to include it for full-text screening.	Yes	AAG	December 21, 2023	WSS	December 26, 2023		No	Wrong Outcome: No Outcome Report
52	Andiman, W. A., et al. (2009). Incidence of persistent renal dysfunction in human immunodeficiency virus-infected children: associations with the use of antiretrovirals, and other nephrotoxic medications and risk factors. Pediatr Infect Dis J, 28(7), 619-625. doi:10.1097/INF.0b013e31819ca49a		TSY	March 20, 2023	AMB	March 25, 2025		No	AAG	NA	WSS	NA			Wrong Patient Population:Children				(Title/Abstract)
53	Ando, M., et al. (2011). Urinary albumin excretion within the normal range is an independent risk for near-term development of kidney disease in HIV-infected patients. Nephrol Dial Transplant, 26(12), 3923-3929. doi:10.1093/ndt/gfr129		TSY	March 20, 2023	AMB	March 25, 2025		Yes	AAG	December 21, 2023	WSS	December 26, 2023		Yes	Included
54	Ando, M., et al. (2011). "A simple model for predicting incidence of chronic kidney disease in HIV-infected patients." Clinical and Experimental Nephrology 15(2): 242-247.		TSY	March 20, 2023	AMB	March 25, 2025		No	AAG	NA	WSS	NA			Wrong outcome: no outcome report specific to TDF based regimen				(Title/Abstract)
55	Ando, M., et al. (2012). How to manage HIV-infected patients with chronic kidney disease in the HAART era. Clin Exp Nephrol, 16(3), 363-372. doi:10.1007/s10157-012-0585-7		TSY	March 20, 2023	AMB	March 25, 2025		No	AAG	NA	WSS	NA			Wrong Study Design: Litrature Review				(Title/Abstract)
56	Ando, M., et al. (2015). Epidemiology, clinical characteristics, and management of chronic kidney disease in human immunodeficiency virus-infected patients. World J Nephrol, 4(3), 388-395. doi:10.5527/wjn.v4.i3.388		TSY	March 20, 2023	AMB	March 25, 2025		No	AAG	NA	WSS	NA			Wrong Study Design: Litrature Review				(Title/Abstract)
57	Angel-Moreno-Maroto, A., et al. (2006). Severe efavirenz-induced hypersensitivity syndrome (not-DRESS) with acute renal failure. J Infect, 52(2), e39-40. doi:10.1016/j.jinf.2005.05.020		TSY	March 20, 2023	AMB	March 25, 2025		No	AAG	NA	WSS	NA			Wrong Study Design: Case Report				(Title/Abstract)
58	Angione, S. A., et al. (2018). A Review of the Efficacy and Safety of Genvoya® (Elvitegravir, Cobicistat, Emtricitabine, and Tenofovir Alafenamide) in the Management of HIV-1 Infection. J Pharm Pract, 31(2), 216-221. doi:10.1177/0897190017710519		TSY	March 20, 2023	AMB	March 25, 2025		No	AAG	NA	WSS	NA			Wrong Study Design: Litrature Review				(Title/Abstract)
59	Anker, N., et al. (2016). "Racial disparities in creatinine-based kidney function estimates among HIV-infected adults." Ethnicity and Disease 26(2): 213-220.		TSY	March 20, 2023	AMB	March 25, 2025		No	AAG	NA	WSS	NA			Wrong patient population: Treatment naïve patients (not received TDF based regimen)				(Title/Abstract)
60	Antela, A., et al. (2016). The role of tenofovir alafenamide in future HIV management. HIV Med, 17 Suppl 2, 4-16. doi:10.1111/hiv.12401		TSY	March 20, 2023	AMB	March 25, 2025		No	AAG	NA	WSS	NA			Wrong Study Design: Litrature Review				(Title/Abstract)
61	Anthony, M. N., et al. (2007). "Factors associated with use of HIV primary care among persons recently diagnosed with HIV: examination of variables from the behavioural model of health-care utilization." AIDS Care 19(2): 195-202.		TSY	March 20, 2023	AMB	March 25, 2025		No	AAG	NA	WSS	NA			Wrong outcome:No outcome report				(Title/Abstract)
62	Antiretroviral Therapy Cohort Collaboration (2006). "Rates of disease progression according to initial highly active antiretroviral therapy regimen: a collaborative analysis of 12 prospective cohort studies." Journal of Infectious Diseases 194(5): 612-622.		TSY	March 20, 2023	AMB	March 25, 2025		No	AAG	NA	WSS	NA			Wrong study design: Literature review				(Title/Abstract)
63	Antonello, V. S., et al. (2015). Proteinuria is common among HIV patients: what are we missing? Clinics (Sao Paulo), 70(10), 691-695. doi:10.6061/clinics/2015(10)06		TSY	March 20, 2023	AMB	March 25, 2025		No	AAG	NA	WSS	NA			Wrong Outcome: Tdf(No Outcome Report)				(Title/Abstract)
64	Aperis, G., et al. (2011). Lactic acidosis after concomitant treatment with metformin and tenofovir in a patient with HIV infection. J Ren Care, 37(1), 25-29. doi:10.1111/j.1755-6686.2011.00209.x		TSY	March 20, 2023	AMB	March 25, 2025		No	AAG	NA	WSS	NA			Wrong Study Design: Case Report				(Title/Abstract)
65	Apollo, A., et al. (2006). "Patient-provider relationships, HIV, and adherence: requisites for a partnership." Social Work in Health Care 42(3/4): 209-224.		TSY	March 20, 2023	AMB	March 25, 2025		No	AAG	NA	WSS	NA			Wrong outcome:No outcome report				(Title/Abstract)
66	AragonÃ©s, C., et al. (2011). "Antiretroviral Therapy Adherence in Persons with HIV/AIDS in Cuba." MEDICC Review 13(2): 17-23.		TSY	March 20, 2023	AMB	March 25, 2025		No	AAG	NA	WSS	NA			Wrong outcome:No outcome report				(Title/Abstract)
67	Arrabal-Durán, P., et al. (2017). Switching to a rilpivirine/emtricitabine/tenofovir single-tablet regimen in RNA-suppressed patients infected with human immunodeficiency virus 1: Effectiveness, safety and costs at 96 weeks. Int J Clin Pract, 71(8). doi:10.1111/ijcp.12968		TSY	March 20, 2023	AMB	March 25, 2025		No	AAG	NA	WSS	NA			Wrong outcome: No Outcome report				(Title/Abstract)
68	Arrivillaga, M., et al. (2014). "The IMEA Project: An Intervention Based on Microfinance, Entrepreneurship, and Adherence to Treatment for Women With HIV/AIDS Living in Poverty." AIDS Education & Prevention 26(5): 398-410.		TSY	March 20, 2023	AMB	March 25, 2025		No	AAG	NA	WSS	NA			Wrong outcome:No outcome report				(Title/Abstract)
69	Asanbe, C., et al. (2022). "Coping strategies and mental health of adolescents impacted by parental HIV and AIDS in rural South Africa." Journal of Child and Adolescent Mental Health.		TSY	March 20, 2023	AMB	March 25, 2025		No	AAG	NA	WSS	NA			Wrong patient population and title: coping stategies and mental health in Adolescents				(Title/Abstract)
70	Ascher, S. B., et al. (2019). "Association of Statin Use with Kidney Damage and Function among HIV-Infected Men." Journal of Acquired Immune Deficiency Syndromes 82(2): 202-210.		TSY	March 20, 2023	AMB	March 25, 2025		No	AAG	NA	WSS	NA			Wrong outcome: no outcome report specific to TDF based regimen				(Title/Abstract)
71	Ascher, S. B., et al. (2019). "Associations of Urine Biomarkers with Kidney Function Decline in HIV-Infected and Uninfected Men." American Journal of Nephrology 50(5): 401-410.		TSY	March 20, 2023	AMB	March 25, 2025		No	AAG	NA	WSS	NA			Wrong outcome: no outcome report specific to TDF based regimen				(Title/Abstract)
72	Ascher, S. B., et al. (2021). "Kidney tubule health scores and their associations with incident CKD in women living with HIV." HIV Medicine 22(7): 527-537.		TSY	March 20, 2023	AMB	March 25, 2025		No	AAG	NA	WSS	NA			Wrong outcome: no outcome report specific to TDF based regimen				(Title/Abstract)
73	Assaram, S., et al. (2018). Risk factors and co-morbidities associated with changes in renal function among antiretroviral treatment-naïve adults in South Africa: A chart review. South Afr J HIV Med, 19(1), 770. doi:10.4102/sajhivmed.v19i1.770		TSY	March 20, 2023	AMB	March 25, 2025		No	AAG	NA	WSS	NA			Wrong patient population: Patients with baseline CKD				(Title/Abstract)
74	Assaram, S., et al. (2018). "Risk factors and co-morbidities associated with changes in renal function among antiretroviral treatment-naive adults in South Africa: A chart review." Southern African Journal of HIV Medicine 19(1).		TSY	March 20, 2023	AMB	March 25, 2025		No	AAG	NA	WSS	NA			Wrong patient population (duplicate): Patients with baseline CKD				(Title/Abstract)
75	Athish, K. K., et al. (2024). Tenofovir-Associated Kidney Dysfunction and Bone Fracture: A Case Report and Literature Review. Cureus, 16(6), e61562. doi:10.7759/cureus.61562		TSY	March 20, 2023	AMB	March 25, 2025		No	AAG	NA	WSS	NA			Wrong Study Design: Case Report And Litrature Review				(Title/Abstract)
76	Atta, M. G., et al. (2008). "Antiretroviral Nephrotoxicities." Seminars in Nephrology 28(6): 563-575.		TSY	March 20, 2023	AMB	March 25, 2025		No	AAG	NA	WSS	NA			Wrong study design: Literature review				(Title/Abstract)
77	Atta, M. G., et al. (2008). "Antiretroviral Nephrotoxicities." Seminars in Nephrology 28(6): 563-575.		TSY	March 20, 2023	AMB	March 25, 2025		No	AAG	NA	WSS	NA			Wrong study design (duplicate of the study at excel no. 34): Literature review				(Title/Abstract)
78	Augello, M., et al. (2023). "Immunologic Interplay Between HIV/AIDS and COVID-19: Adding Fuel to the Flames?" Current HIV/AIDS Reports.		TSY	March 20, 2023	AMB	March 25, 2025		No	AAG	NA	WSS	NA			Wrong study design and title: Review of the interplay between COVID-19 and HIV				(Title/Abstract)
79	Aurpibul, L., et al. (2022). "Quality of life and HIV adherence self-efficacy in adolescents and young adults living with perinatal HIV in Chiang Mai, Thailand." AIDS Care - Psychological and Socio-Medical Aspects of AIDS/HIV.		TSY	March 20, 2023	AMB	March 25, 2025		No	AAG	NA	WSS	NA			Wrong title and outcome: Quality of life and HIV self adherence				(Title/Abstract)
80	Autier, B., et al. (2023). "Alveolar echinococcosis in immunocompromised hosts." Clinical Microbiology and Infection.		TSY	March 20, 2023	AMB	March 25, 2025		No	AAG	NA	WSS	NA			Wrong study design, title and outcome: Lierature review of Alveolar echinococcosis in immunocompromised hosts				(Title/Abstract)
81	Axelsson, J. M., et al. (2015). "Antiretroviral therapy adherence strategies used by patients of a large HIV clinic in Lesotho." Journal of Health, Population & Nutrition 33: 10-10.		TSY	March 20, 2023	AMB	March 25, 2025		No	AAG	NA	WSS	NA			Wrong outcome:No outcome report				(Title/Abstract)
82	Aydin, E., et al. (2021). Evaluation of kidney function tests in HIV-positive patients receiving combined antiretroviral therapy. Int J Clin Pract, 75(8), e14542. doi:10.1111/ijcp.14542		TSY	March 23, 2023	AMB	March 25, 2025		Yes	AAG	December 21, 2023	WSS	December 26, 2023		No	Wrong Outcome: No Outcome Report
83	Ayiga, N. and N. Ayiga (2012). "Rates and predictors of consistent condom-use by people living with HIV/AIDS on antiretroviral treatment in Uganda." Journal of Health, Population & Nutrition 30(3): 270-280.		TSY	March 23, 2023	AMB	March 25, 2025		No	AAG	NA	WSS	NA			Wrong outcome:No outcome report				(Title/Abstract)
84	Ayisi-Boateng, N. K., et al. (2022). "Clinical profile and predictors of viral suppression in HIV-infected older adults at a University Hospital in Kumasi, Ghana." AIDS Care - Psychological and Socio-Medical Aspects of AIDS/HIV.		TSY	March 23, 2023	AMB	March 25, 2025		No	AAG	NA	WSS	NA			Wrong outcome: Factors associated with viral suppression				(Title/Abstract)
85	Aylward, R. E., et al. (2019). "Risk factors and outcomes of acute kidney injury in South African critically ill adults: A prospective cohort study." BMC Nephrology 20(1).		TSY	March 23, 2023	AMB	March 25, 2025		No	AAG	NA	WSS	NA			Wrong outcome: AKI, no outcome report specific to TDF based regimen				(Title/Abstract)
86	Azanza, J. R., et al. (2008). [Tenofovir: pharmacology and interactions]. Enferm Infecc Microbiol Clin, 26 Suppl 8, 2-6. doi:10.1157/13126265		TSY	March 23, 2023	AMB	March 25, 2025		No	AAG	NA	WSS	NA			Wrong Outcome: No Outcome Report				(Title/Abstract)
87	Azar, M. M., et al. (2017). "Integrase strand transferase inhibitors: the preferred antiretroviral regimen in HIV-positive renal transplantation." International Journal of STD and AIDS 28(5): 447-458.		TSY	March 23, 2023	AMB	March 25, 2025		No	AAG	NA	WSS	NA			Wrong study design: case report				(Title/Abstract)
88	Azovtseva, O. V., et al. (2020). "Cerebral toxoplasmosis in HIV-infected patients over 2015-2018 (a case study of Russia)." Epidemiology and Infection.		TSY	March 23, 2023	AMB	March 25, 2025		No	AAG	NA	WSS	NA			Wrong outcome: Cerebral toxoplasmosis				(Title/Abstract)
89	Bachmann, M. O. (2006). "Effectiveness and cost effectiveness of early and late prevention of HIV/AIDS progression with antiretroviral or antibiotics in Southern African adults [corrected] [published erratum appears in AIDS CARE 2006 May;18(4):415-6]." AIDS Care 18(2): 109-120.		TSY	March 23, 2023	AMB	March 25, 2025		No	AAG	NA	WSS	NA			Wrong outcome:No outcome report				(Title/Abstract)
90	Badura, B., et al. (2023). "Rapid-progressing progressive multifocal leukoencephalopathy in two patients newly diagnosed with HIV: case series and review of literature." Journal of NeuroVirology.		TSY	March 23, 2023	AMB	March 25, 2025		No	AAG	NA	WSS	NA			Wrong outcomeand study design: Multifocal leukoencephalopathy, case series				(Title/Abstract)
91	Bagnis, C. I., et al. (2015). Protease Inhibitors and Renal Function in Patients with HIV Infection: a Systematic Review. Infect Dis Ther, 4(1), 15-50. doi:10.1007/s40121-014-0056-4		TSY	March 23, 2023	AMB	March 25, 2025		No	AAG	NA	WSS	NA			Wrong Study Design: Systmatic Review				(Title/Abstract)
92	Baguso, G. N., et al. (2016). "Medication adherence among transgender women living with HIV." AIDS Care 28(8): 976-981.		TSY	March 23, 2023	AMB	March 25, 2025		No	AAG	NA	WSS	NA			Wrong outcome:No outcome report				(Title/Abstract)
93	Bailey, H., et al. (2013). "Impact of expanded access to combination antiretroviral therapy in pregnancy: results from a cohort study in Ukraine." Bulletin of the World Health Organization 91(7): 491-500.		TSY	March 23, 2023	AMB	March 25, 2025		No	AAG	NA	WSS	NA			Wrong patient population:Pregnant women				(Title/Abstract)
94	Bailey, H., et al. (2016). "Safety of zidovudine/lamivudine scored tablets in children with HIV infection in Europe and Thailand." European Journal of Clinical Pharmacology: 1-6.		TSY	March 23, 2023	AMB	March 25, 2025		No	AAG	NA	WSS	NA			Wrong patient population: Zidovudine based regomen safety in pediatrics				(Title/Abstract)
95	Baillargeon, J., et al. (2009). "Accessing antiretroviral therapy following release from prison." JAMA: Journal of the American Medical Association 301(8): 848-857.		TSY	March 23, 2023	AMB	March 25, 2025		No	AAG	NA	WSS	NA			Wrong outcome:No outcome report				(Title/Abstract)
96	Bajunirwe, F., et al. (2009). "Quality of life and social support among patients receiving antiretroviral therapy in Western Uganda." AIDS Care 21(3): 271-279.		TSY	March 23, 2023	AMB	March 25, 2025		No	AAG	NA	WSS	NA			Wrong outcome:No outcome report				(Title/Abstract)
97	Baltrusaitis, K., et al. (2022). Maternal and infant renal safety following tenofovir disoproxil fumarate exposure during pregnancy in a randomized control trial. BMC Infect Dis, 22(1), 634. doi:10.1186/s12879-022-07608-8		TSY	March 23, 2023	AMB	March 25, 2025		No	AAG	NA	WSS	NA			Wrong Patient Population: Baseline Ckd				(Title/Abstract)
98	Banda, J., et al. (2010). Prevalence and Factors Associated with Renal Dysfunction in HIV Positive and Negative Adults at the University Teaching Hospital, in Lusaka. Med J Zambia, 37(3), 136-142.		TSY	March 23, 2023	AMB	March 25, 2025		Yes	AAG	December 21, 2023	WSS	December 26, 2023		No	Wrong Outcome: No Outcome Report
99	Bangsberg, D. R., et al. (2004). "Modeling the HIV protease inhibitor adherence-resistance curve by use of empirically derived estimates." Journal of Infectious Diseases 190(1): 162-165.		TSY	March 23, 2023	AMB	March 25, 2025		No	AAG	NA	WSS	NA			Wrong outcome:No outcome report				(Title/Abstract)
100	Barnardt, P. (2020). "People living with human immunodeficiency virus and gestational trophoblastic neoplasm." Best Practice and Research: Clinical Obstetrics and Gynaecology.		TSY	March 23, 2023	AMB	March 25, 2025		No	AAG	NA	WSS	NA			Wrong study design: Lietrature review				(Title/Abstract)
101	Barreiro, P., et al. (2007). "Influence of liver fibrosis stage on plasma levels of antiretroviral drugs in HIV-infected patients with chronic hepatitis C." Journal of Infectious Diseases 195(7): 973-979.		TSY	March 23, 2023	AMB	March 25, 2025		No	AAG	NA	WSS	NA			Wrong outcome:No outcome report				(Title/Abstract)
102	Barril Cuadrado, G., et al. (2008). [Management of renal toxicity in HIV-positive patients. What to measure, how to measure it and how frequently]. Enferm Infecc Microbiol Clin, 26 Suppl 8, 55-61. doi:10.1157/13126272		TSY	March 23, 2023	AMB	March 25, 2025		No	AAG	NA	WSS	NA			Wrong Study Design: Litrature Review (title/abstract)				(Title/Abstract)
103	Bateman, J. P., et al. (2023). "Late presentation of HIV infection among adults in New Zealand from 2011 to 2020." International Journal of STD and AIDS.		TSY	March 23, 2023	AMB	March 25, 2025		No	AAG	NA	WSS	NA			Wrong outcome: Frequency of late diagnoosed HIV				(Title/Abstract)
104	Baxi, S. M., et al. (2014). Common clinical conditions - age, low BMI, ritonavir use, mild renal impairment - affect tenofovir pharmacokinetics in a large cohort of HIV-infected women. AIDS, 28(1), 59-66. doi:10.1097/qad.0000000000000033		TSY	March 23, 2023	AMB	March 25, 2025		No	AAG	NA	WSS	NA			Wrong outcome: Tenofovir pharmacokinetics				(Title/Abstract)
105	Baxi, S. M., et al. (2014). "Common clinical conditions-age, low BMI, ritonavir use, mild renal impairment-affect tenofovir pharmacokinetics in a large cohort of HIV-infected women." AIDS 28(1): 59-66.		TSY	March 23, 2023	AMB	March 25, 2025		No	AAG	NA	WSS	NA			Wrong outcome (duplicate): Tenofovir pharmacokinetics				(Title/Abstract)
106	Baxi, S. M., et al. (2016). Higher tenofovir exposure is associated with longitudinal declines in kidney function in women living with HIV. AIDS, 30(4), 609-618. doi:10.1097/qad.0000000000000958		TSY	March 23, 2023	AMB	March 25, 2025		No	AAG	NA	WSS	NA			Wrong Outcome: Tdf(No Outcome Report) (title/abstract)				(Title/Abstract)
107	Baynes, H. W., et al. (2019). Chronic kidney disease among human immunodeficiency virus positive patients on antiretroviral therapy in sub-Saharan Africa: A systematic review and meta-analysis. Saudi J Kidney Dis Transpl, 30(6), 1190-1200. doi:10.4103/1319-2442.275462		TSY	April 5, 2023	AMB	March 25, 2025		No	AAG	NA	WSS	NA			Wrong Study Design: Litrature Review				(Title/Abstract)
108	Baynes, H. W., et al. (2017). "Assessment of the effect of antiretroviral therapy on renal and liver functions among hiv-infected patients: A retrospective study." HIV/AIDS - Research and Palliative Care 9: 1-7.		TSY	April 5, 2023	AMB	March 25, 2025		Yes	AAG	December 21, 2023	WSS	December 26, 2023			Wrong Outcome:Outcome not specific to TDF based regimen
109	Baynes, H. W., et al. (2019). "Chronic kidney disease among human immunodeficiency virus positive patients on antiretroviral therapy in sub-Saharan Africa: A systematic review and meta-analysis." Saudi journal of kidney diseases and transplantation : an official publication of the Saudi Center for Organ Transplantation, Saudi Arabia 30(6): 1190-1200.		TSY	April 5, 2023	AMB	March 25, 2025		No	AAG	NA	WSS	NA			Wrong study design: Systematic review				(Title/Abstract)
110	Bayraktar, A., et al. (2019). "Deceased Donor Kidney Transplantation in a Human Immunodeficiency Virus–Infected Recipient: A Case Report." Transplantation Proceedings 51(4): 1187-1189.		TSY	April 5, 2023	AMB	March 25, 2025		No	AAG	NA	WSS	NA			Wrong study design: Case report				(Title/Abstract)
111	Bedimo, R. J., et al. (2011). Abacavir use and risk of acute myocardial infarction and cerebrovascular events in the highly active antiretroviral therapy era. Clin Infect Dis, 53(1), 84-91. doi:10.1093/cid/cir269		TSY	April 5, 2023	AMB	March 25, 2025		No	AAG	NA	WSS	NA			Wrong Outcome: Tdf(No Outcome Report)				(Title/Abstract)
112	Beduleva, L., et al. (2023). "Neonatal immunization prevents the development of a chronic autoimmune response against CD4 caused by HIV-1 gp120 in rats." Immunologic Research.		TSY	April 5, 2023	AMB	March 25, 2025		No	AAG	NA	WSS	NA			Wrong study subjects: Neonatal immunization, rat				(Title/Abstract)
113	Belaunzarán-Zamudio, P. F., et al. (2015). "Monitoring of HIV treatment in seven countries in the WHO Region of the Americas." Bulletin of the World Health Organization 93(8): 529-539.		TSY	April 5, 2023	AMB	March 25, 2025		No	AAG	NA	WSS	NA			Wrong outcome:No outcome report				(Title/Abstract)
114	Belete, A. M., et al. (2021). Chronic Kidney Disease and Associated Factors Among HIV Infected Patients Taking Tenofovir Disoproxil Fumarate Based Regimen in Ethiopia: A Hospital-Based Cross-Sectional Study. HIV AIDS (Auckl), 13, 301-306. doi:10.2147/hiv.s299596		TSY	April 5, 2023	AMB	March 25, 2025		Yes	AAG	December 21, 2023	WSS	December 26, 2023		Yes	Included
115	Belle-Isle, L. and A. Hathaway (2007). "Barriers to access to medical cannabis for Canadians living with HIV/AIDS." AIDS Care 19(4): 500-506.		TSY	April 5, 2023	AMB	March 25, 2025		No	AAG	NA	WSS	NA			Wrong outcome:No outcome report				(Title/Abstract)
116	Beltran-Najera, I., et al. (2022). "Racial differences in scores on the HIV Dementia Scale: mediating effects of literacy and screening utility among Black and White persons with HIV disease." AIDS Care - Psychological and Socio-Medical Aspects of AIDS/HIV.		TSY	April 5, 2023	AMB	March 25, 2025		No	AAG	NA	WSS	NA			Wrong outcome: Racial differences on HIV dementia scale				(Title/Abstract)
117	Bem, D., et al. (2021). "The effect of hyperkalemia and long inter-dialytic interval on morbidity and mortality in patients receiving hemodialysis: a systematic review." Renal Failure 43(1): 241-254.		TSY	April 5, 2023	AMB	March 25, 2025		No	AAG	NA	WSS	NA			Wrong patient population and study design: Effecr of hyperkalemia and long inter-dialytic interval on mornbidity and mortality, patient with baseline kidney disease				(Title/Abstract)
118	Beng, H., et al. (2020). "HIV-Associated CKDs in Children and Adolescents." Kidney International Reports 5(12): 2292-2300.		TSY	April 5, 2023	AMB	March 25, 2025		No	AAG	NA	WSS	NA			Wrong patient population: children and adolescents				(Title/Abstract)
119	Benson, C. A., et al. (2006). "A randomized trial of treatment interruption before optimized antiretroviral therapy for persons with drug-resistant HIV: 48-week virologic results of ACTG A5086." Journal of Infectious Diseases 194(9): 1309-1318.		TSY	April 5, 2023	AMB	March 25, 2025		No	AAG	NA	WSS	NA			Wrong outcome:No outcome report				(Title/Abstract)
120	Berenguer, J., et al. (2021). Prevalence and factors associated with SARS-CoV-2 seropositivity in the Spanish HIV Research Network Cohort. Clin Microbiol Infect, 27(11), 1678-1684. doi:10.1016/j.cmi.2021.06.023		TSY	April 5, 2023	AMB	March 25, 2025		No	AAG	NA	WSS	NA			Wrong Study Design: Litrature Review				(Title/Abstract)
121	Berenguer, J., et al. (2017). "Eradication of hepatitis C virus and non-liver-related non–acquired immune deficiency syndrome–related events in human immunodeficiency virus/hepatitis C virus coinfection." Hepatology 66(2): 344-356.		TSY	April 5, 2023	AMB	March 25, 2025		No	AAG	NA	WSS	NA			Wrong outcome: No outcome specific to TDF based regimen				(Title/Abstract)
122	Berns, J. S. and N. Kasbekar (2006). "Highly active antiretroviral therapy and the kidney: An update on antiretroviral medications for nephrologists." Clinical Journal of the American Society of Nephrology 1(1): 117-129.		TSY	April 5, 2023	AMB	March 25, 2025		No	AAG	NA	WSS	NA			Wrong study design: Literature review				(Title/Abstract)
123	Bertholet, N., et al. (2023). "Impact of alcohol use disorder severity on human immunodeficiency virus (HIV) viral suppression and CD4 count in three international cohorts of people with HIV." Alcoholism: Clinical and Experimental Research.		TSY	April 5, 2023	AMB	March 25, 2025		No	AAG	NA	WSS	NA			Wrong outcome: Alcohol use disorder and viral load supression				(Title/Abstract)
124	Bezerra, S. Á. S., et al. (2022). "Physical activity levels, cardiovascular risk, and self-perceived barrier to physical activity in people living with HIV in Maranhão, Brazil: a short report." AIDS Care - Psychological and Socio-Medical Aspects of AIDS/HIV.		TSY	April 15, 2023	AMB	March 25, 2025		No	AAG	NA	WSS	NA			Wrong outcome: Habitual physical activitry and cardiovascular risk association in HIV infected patients				(Title/Abstract)
125	Bhatasara, S. and M. K. Chiweshe (2015). "Universal Access to HIV Treatment in the Context of Vulnerability: Female Farm Workers in Zimbabwe." Health Care for Women International 36(2): 188-204.		TSY	April 15, 2023	AMB	March 25, 2025		No	AAG	NA	WSS	NA			Wrong outcome:No outcome report				(Title/Abstract)
126	Bhatta, D. N., et al. (2022). "Factors associated with stigma related to HIV pre-exposure prophylaxis (PrEP) use among men who have sex with men (MSM)." Sexually Transmitted Infections.		TSY	April 15, 2023	AMB	March 25, 2025		No	AAG	NA	WSS	NA			Wrong patiernt population and outcome: Stigma to receive PrEP among men who have sex with men				(Title/Abstract)
127	Biagi, M., et al. (2016). "Administration of tenofovir disoproxil fumarate-based antiretroviral therapy in an HIV-infected patient following unilateral nephrectomy." International Journal of Std & Aids 27(9): 808-811.		TSY	April 15, 2023	AMB	March 25, 2025		No	AAG	NA	WSS	NA			Wrong study design: Case report				(Title/Abstract)
128	Bickenbach, E., et al. (2024). Emtricitabine/tenofovir alafenamide and doravirine in a virologically suppressed adult with HIV and on chronic ambulatory peritoneal dialysis: A case report. Int J STD AIDS, 35(10), 828-830. doi:10.1177/09564624241259516		TSY	April 15, 2023	AMB	March 25, 2025		No	AAG	NA	WSS	NA			Wrong Study Design: Litrature Review				(Title/Abstract)
129	Birbal, S., et al. (2016). Adverse drug reactions associated with antiretroviral therapy in South Africa. Afr J AIDS Res, 15(3), 243-248. doi:10.2989/16085906.2016.1191519		TSY	April 15, 2023	AMB	March 25, 2025		No	AAG	NA	WSS	NA			Wrong Outcome: Tdf(No Outcome Report)				(Title/Abstract)
130	Bk, K., et al. (2020). Brief Report: Subclinical Kidney Dysfunction in HIV-Infected Children: A Cross-Sectional Study. J Acquir Immune Defic Syndr, 85(4), 470-474. doi:10.1097/qai.0000000000002470		TSY	April 15, 2023	AMB	March 25, 2025		No	AAG	NA	WSS	NA			Wrong Patient Population:Children				(Title/Abstract)
131	Blaas, S., et al. (2006). Acute renal failure in HIV patients with liver cirrhosis receiving tenofovir: a report of two cases. AIDS, 20(13), 1786-1787. doi:10.1097/01.aids.0000242830.27990.93		TSY	April 15, 2023	AMB	March 25, 2025		No	AAG	NA	WSS	NA			Wrong Study Design: Case Report				(Title/Abstract)
132	Bleasel, J. M., et al. (2020). "Body mass index and noninfectious comorbidity in HIV-positive patients commencing antiretroviral therapy in Zimbabwe." HIV Medicine 21(10): 674-679.		TSY	April 15, 2023	AMB	April 3, 2023		No	AAG	NA	WSS	NA			Wrong outcome: BMI and noninfectious comorbidity in patents with HIV				(Title/Abstract)
133	Bock, P., et al. (2019). Renal dysfunction by baseline CD4 cell count in a cohort of adults starting antiretroviral treatment regardless of CD4 count in the HIV Prevention Trials Network 071 [HPTN 071; Population Effect of Antiretroviral Therapy to Reduce HIV Transmission (PopART)] study in South Africa. HIV Med, 20(6), 392-403. doi:10.1111/hiv.12729		TSY	April 15, 2023	AMB	April 3, 2023		Yes	AAG	December 25, 2024	WSS	December 27, 2024		Yes	Included
134	Bonacci, M., et al. (2016). "Challenges in Special Populations: HIV/HCV Coinfection, Liver Transplantation and Patients with End-Stage Renal Disease." Digestive Diseases 34(4): 317-326.		TSY	April 15, 2023	AMB	April 3, 2023		No	AAG	NA	WSS				Wrong study design: Literature review				(Title/Abstract)
135	Bongiovanni, M., et al. (2007). "Observational study on HIV-infected subjects failing HAART receiving Tenofovir plus didanosine as NRTI backbone." Infection 35(6): 451-456.		TSY	April 15, 2023	AMB	April 3, 2023		No	AAG	NA	WSS				Wrong outcome:No outcome report				(Title/Abstract)
136	Bonjoch, A., et al. (2014). High prevalence of signs of renal damage despite normal renal function in a cohort of HIV-infected patients: evaluation of associated factors. AIDS Patient Care STDS, 28(10), 524-529. doi:10.1089/apc.2014.0172		TSY	April 15, 2023	AMB	April 3, 2023		Yes	AAG	December 25, 2023	WSS	December 27, 2024		No	Wrong Outcome:Outcome not specific to TDF based regimen
137	Bonjoch, A., et al. (2016). Prospective Study to Assess Progression of Renal Markers after Interruption of Tenofovir due to Nephrotoxicity. Biomed Res Int, 2016, 4380845. doi:10.1155/2016/4380845		TSY	April 15, 2023	AMB	April 3, 2023		Yes	AAG	December 25, 2024	WSS	December 27, 2024		No	Wrong outcome: No outcome report
138	Bonjoch, A., et al. (2016). "Prospective Study to Assess Progression of Renal Markers after Interruption of Tenofovir due to Nephrotoxicity." BioMed Research International 2016: 1-5.		TSY	April 15, 2023	AMB	April 3, 2023		No	AAG	NA	WSS	NA			Wrong outcome (duplicate):No outcome report				(Title/Abstract)
139	Bonjoch, A., et al. (2022). "Prevalence, progression, and management of advanced chronic kidney disease in a cohort of people living with HIV." HIV Medicine 23(10): 1078-1084.		TSY	April 15, 2023	AMB	April 3, 2023		No	AAG	NA	WSS	NA			Wrong patient population: Patients had baseline CKD				(Title/Abstract)
140	Bonora, S., et al. (2012). "Short-term additional enfuvirtide therapy is associated with a greater immunological recovery in HIV very late presenters: a controlled pilot study." Infection 40(1): 69-75.		TSY	April 15, 2023	AMB	April 3, 2023		No	AAG	NA	WSS	NA			Wrong outcome:No outcome report				(Title/Abstract)
141	Boonpeng, A., et al. (2024). Population Pharmacokinetic Simulations for Dose Optimization of Tenofovir Disoproxil Fumarate in HIV-Infected Patients with Moderate-to-Severe Renal Impairment. J Clin Pharmacol. doi:10.1002/jcph.6153		TSY	April 15, 2023	AMB	April 3, 2023		No	AAG	NA	WSS	NA			Wrong Patient Population: Baseline Ckd				(Title/Abstract)
142	Borghi, V., et al. (2013). "Absence of liver steatosis in HIV-HCV co-infected patients receiving regimens containing tenofovir or abacavir." Infection 41(2): 425-429.		TSY	May 3, 2023	AMB	April 3, 2023		No	AAG	NA	WSS	NA			Wrong outcome:No outcome report				(Title/Abstract)
143	Borsa, M., et al. (2015). "HIV infection and antiretroviral therapy lead to unfolded protein response activation." Virology Journal.		TSY	May 3, 2023	AMB	April 3, 2023		No	AAG	NA	WSS	NA			Wrong outcome: HIV and ART lead to unfolded protein response activation				(Title/Abstract)
144	Bossini, N., et al. (2014). "Kidney transplantation in HIV-positive patients treated with a steroid-free immunosuppressive regimen." Transplant International 27(10): 1050-1059.		TSY	May 3, 2023	AMB	April 3, 2023		No	AAG	NA	WSS	NA			Wrong patient population and outcome: The efficacy of a steroid-sparing regimen in HIV-infected renal transplant recipients.				(Title/Abstract)
145	Boswell, M. T., et al. (2017). Approach to acute kidney injury in HIV-infected patients in South Africa. South Afr J HIV Med, 18(1), 714. doi:10.4102/sajhivmed.v18i1.714		TSY	May 3, 2023	AMB	April 3, 2023		No	AAG	NA	WSS	NA			Wrong Study Design: Litrature Review				(Title/Abstract)
146	Bottieau, E., et al. (2003). "Multiple tuberculous brain abscesses in an HIV-infected patient successfully treated with HAART and antituberculous treatment." Infection 31(2): 118-120.		TSY	May 3, 2023	AMB	April 3, 2023		No	AAG	NA	WSS	NA			Wrong study design: Case report				(Title/Abstract)
147	Boucquemont, J., et al. (2017). Absence of Decline of Kidney Function in Human Immunodeficiency Virus-Infected Patients Under Routine Clinical Management. Nephron, 136(3), 211-220. doi:10.1159/000467400		TSY	May 3, 2023	AMB	April 3, 2023		Yes	AAG	December 25, 2024	WSS	December 27, 2024		No	Wrong Outcome: No Outcome Report
148	Boucquemont, J., et al. (2017). "Absence of Decline of Kidney Function in Human Immunodeficiency Virus-Infected Patients under Routine Clinical Management." Nephron 136(3): 211-220.		TSY	May 3, 2023	AMB	April 3, 2023		No	AAG	NA	WSS	NA			Wrong outcome (duplicate): no outcome report specific to TDF based regimen				(Title/Abstract)
149	Boyd, A., et al. (2017). Renal outcomes after up to 8 years of tenofovir exposure in HIV-HBV-coinfected patients. Antivir Ther, 22(1), 31-42. doi:10.3851/imp3076		TSY	May 3, 2023	AMB	April 3, 2023		Yes	AAG	December 25, 2024	WSS	December 27, 2024		No	Wrong Patient Population: Baseline outcome
150	Boyd, A., et al. (2017). "Renal outcomes after up to 8 years of tenofovir exposure in HIV-HBV-coinfected patients." Antiviral Therapy 22(1): 31-42.		TSY	May 3, 2023	AMB	April 3, 2023		No	AAG	NA	WSS	NA			Wrong patient population (duplicate): Patients had baseline CKD				(Title/Abstract)
151	Boyle, A., et al. (2019). Clinical Pharmacodynamics, Pharmacokinetics, and Drug Interaction Profile of Doravirine. Clin Pharmacokinet, 58(12), 1553-1565. doi:10.1007/s40262-019-00806-9		TSY	May 3, 2023	AMB	April 3, 2023		No	AAG	NA	WSS	NA			Wrong Outcome: No Outcome Report				(Title/Abstract)
152	Boyle, S. M., et al. (2017). Association of tenofovir disoproxil fumarate with primary allograft survival in HIV-positive kidney transplant recipients. Transpl Infect Dis, 19(4). doi:10.1111/tid.12727		TSY	May 3, 2023	AMB	April 3, 2023		No	AAG	NA	WSS	NA			Wrong patient population: Patient with kidney transplant				(Title/Abstract)
153	Boyle, S. M., et al. (2017). "Association of tenofovir disoproxil fumarate with primary allograft survival in HIV-positive kidney transplant recipients." Transplant Infectious Disease 19(4).		TSY	May 3, 2023	AMB	April 3, 2023		No	AAG	NA	WSS	NA			Wrong patient population (dup;icate): Patient with kidney transplant				(Title/Abstract)
154	Boyson, A. R., et al. (2015). "Exemplification of HAART and HIV/AIDS: A News Experiment." Health Communication 30(9): 901-910.		TSY	May 3, 2023	AMB	April 3, 2023		No	AAG	NA	WSS	NA			Wrong outcome:No outcome report				(Title/Abstract)
155	Bpharm, S. M., et al. (2008). Acute renal failure in four HIV-infected patients: Potential association with tenofovir and nonsteroidal anti-inflammatory drugs. Can J Infect Dis Med Microbiol, 19(1), 75-76. doi:10.1155/2008/370535		TSY	May 3, 2023	AMB	April 3, 2023		No	AAG	NA	WSS	NA			Wrong Study Design: Letter To The Editor				(Title/Abstract)
156	Breen, R. A. M., et al. (2006). "Virological response to highly active antiretroviral therapy is unaffected by antituberculosis therapy." Journal of Infectious Diseases 193(10): 1437-1440.		TSY	May 3, 2023	AMB	April 3, 2023		No	AAG	NA	WSS	NA			Wrong outcome:No outcome report				(Title/Abstract)
157	Bregigeon, S., et al. (2017). Impact of tenofovir dose adjustment on both estimated glomerular filtration rate and tenofovir trough concentration. Antivir Ther, 22(6), 529-533. doi:10.3851/imp3137		TSY	May 3, 2023	AMB	April 3, 2023		Yes	AAG	December 25, 2024	WSS	December 27, 2024		No	Wrong data: Insufficient data
158	Brennan, A., et al. (2011). Relationship between renal dysfunction, nephrotoxicity and death among HIV adults on tenofovir. AIDS, 25(13), 1603-1609. doi:10.1097/QAD.0b013e32834957da		TSY	May 3, 2023	AMB	April 3, 2023		Yes	AAG	December 25, 2024	WSS	December 27, 2024		No	Wrong Patient Population: Baseline outcome
159	Bretagnol, A. and F. Barbier (2015). "Renal failure in HIV-infected patient." Reanimation 24(6): 636-647.		TSY	May 3, 2023	AMB	April 3, 2023		No	AAG	NA	WSS	NA			Wrong study design: Literature review				(Title/Abstract)
160	Brew, B. J., et al. (2015). "HIV eradication symposium: will the brain be left behind?" Journal of NeuroVirology.		TSY	May 3, 2023	AMB	April 3, 2023		No	AAG	NA	WSS	NA			Wrong study design: Symposium				(Title/Abstract)
161	Brim, N. M., et al. (2007). Bone disease and pathologic fractures in a patient with tenofovir-induced Fanconi syndrome. AIDS Read, 17(6), 322-328, c323.		TSY	May 3, 2023	AMB	April 3, 2023		No	AAG	NA	WSS	NA			Wrong Study Design: Case Report				(Title/Abstract)
162	Brizzi, M. B., et al. (2019). "Simplification of ART in a patient living with multidrug resistant HIV-1: A case report using twice daily cobicistat and darunavir." International Journal of STD & AIDS 30(13): 1333-1336.		TSY	May 3, 2023	AMB	April 3, 2023		No	AAG	NA	WSS	NA			Wrong study design: Case report				(Title/Abstract)
163	Brumme, Z. L., et al. (2007). "Effects of human leukocyte antigen class I genetic parameters on clinical outcomes and survival after initiation of highly active antiretroviral therapy." Journal of Infectious Diseases 195(11): 1694-1704.		TSY	May 3, 2023	AMB	April 3, 2023		No	AAG	NA	WSS	NA			Wrong outcome:No outcome report				(Title/Abstract)
164	Buchacz, K., et al. (2006). Evaluation of hypophosphataemia in tenofovir disoproxil fumarate (TDF)-exposed and TDF-unexposed HIV-infected out-patients receiving highly active antiretroviral therapy. HIV Med, 7(7), 451-456. doi:10.1111/j.1468-1293.2006.00407.x		TSY	May 3, 2023	AMB	April 3, 2023		Yes	AAG	December 25, 2024	WSS	December 27, 2024		No	Wrong Outcome: No Outcome Report
165	Buchman, D. Z., et al. (2022). "Palliative care for people who use drugs during communicable disease epidemics and pandemics: A scoping review on access, policies, and programs and guidelines." Palliative Medicine.		TSY	May 3, 2023	AMB	April 3, 2023		No	AAG	NA	WSS	NA			Wrong study design: Scoping review				(Title/Abstract)
166	Bullen, A. L., et al. (2019). "The SPRINT trial suggests that markers of tubule cell function in the urine associate with risk of subsequent acute kidney injury while injury markers elevate after the injury." Kidney International 96(2): 470-479.		TSY	May 3, 2023	AMB	April 3, 2023		No	AAG	NA	WSS	NA			Wrong patient population: Patients had baseline CKD				(Title/Abstract)
167	Bunupuradah, T., et al. (2018). Prevalence of Persistent Renal Dysfunction in Perinatally HIV-infected Thai Adolescents. Pediatr Infect Dis J, 37(1), 66-70. doi:10.1097/inf.0000000000001684		TSY	May 3, 2023	AMB	April 3, 2023		No	AAG	NA	WSS	NA			Wrong Patient Population-Children				(Title/Abstract)
168	Bunupuradah, T., et al. (2018). "Prevalence of Persistent Renal Dysfunction in Perinatally HIV-infected Thai Adolescents." Pediatric Infectious Disease Journal 37(1): 66-70.		TSY	May 3, 2023	AMB	April 3, 2023		No	AAG	NA	WSS	NA			Wrong Patient Population (duplicate):-Children				(Title/Abstract)
169	Buonsenso, D., et al. (2022). "Performance of QuantiFERON-TB Gold Plus assays in paediatric tuberculosis: A multicentre PTBNET study." Thorax.		TSY	May 3, 2023	AMB	April 3, 2023		No	AAG	NA	WSS	NA			Wrong patient population: TB diagnostic performance in pediatrics				(Title/Abstract)
170	Burgoyne, R. W., et al. (2004). "Long-term quality-of-life outcomes among adults living with HIV in the HAART era: the interplay of changes in clinical factors and symptom profile." AIDS & Behavior 8(2): 151-163.		TSY	May 3, 2023	AMB	April 3, 2023		No	AAG	NA	WSS	NA			Wrong outcome:No outcome report				(Title/Abstract)
171	Burke, J. K., et al. (2003). "Dissatisfaction with medical care among women with HIV: dimensions and associated factors." AIDS Care 15(4): 451-462.		TSY	May 7, 2023	AMB	April 3, 2023		No	AAG	NA	WSS	NA			Wrong outcome:No outcome report				(Title/Abstract)
172	Bushyakanist, A., et al. (2015). The use of pharmacogenetics in clinical practice for the treatment of individuals with HIV infection in Thailand. Pharmgenomics Pers Med, 8, 163-170. doi:10.2147/pgpm.s86444		TSY	May 7, 2023	AMB	April 3, 2023		No	AAG	NA	WSS	NA			Wrong Patient Population: Non Tdf Based Regimen				(Title/Abstract)
173	Buster, E. H. C. J., et al. (2012). "The 2012 revised Dutch national guidelines for the treatment of chronic hepatitis B virus infection." Netherlands Journal of Medicine 70(8): 381-385.		TSY	May 7, 2023	AMB	April 3, 2023		No	AAG	NA	WSS	NA			Wrong study design: Guideline				(Title/Abstract)
174	Butale, B., et al. (2022). "Under-utilisation of cardioprotective glucose-lowering medication in diabetics living with HIV." Sexual Health.		TSY	May 7, 2023	AMB	April 3, 2023		No	AAG	NA	WSS	NA			Wrong patient population: under utilisation of cardioprotective glucose lowering agent in patients with diabetes				(Title/Abstract)
175	Buti, M., et al. (2017). Tenofovir Alafenamide Fumarate: A New Tenofovir Prodrug for the Treatment of Chronic Hepatitis B Infection. J Infect Dis, 216(suppl_8), S792-s796. doi:10.1093/infdis/jix135		TSY	May 7, 2023	AMB	April 3, 2023		No	AAG	NA	WSS	NA			Wrong Patient Population: Hbv				(Title/Abstract)
176	Caby, F., et al. (2014). "Efficacy of raltegravir switching strategies in HIV-infected patients with suppressed viraemia according to the genotypic sensitivity score." Infection 42(2): 295-301.		TSY	May 7, 2023	AMB	April 3, 2023		No	AAG	NA	WSS	NA			Wrong outcome:No outcome report				(Title/Abstract)
177	Cahn, P., et al. (2022). "Three-year durable efficacy of dolutegravir plus lamivudine in antiretroviral therapy - naive adults with hiv-1 infection." AIDS 36(1): 39-48.		TSY	May 7, 2023	AMB	April 3, 2023		Yes	AAG	December 25, 2024	WSS	December 27, 2024		No	Wrong outcome: No outcome report
178	Cailhol, J., et al. (2011). "Prevalence of chronic kidney disease among people living with HIV/AIDS in Burundi: A cross-sectional study." BMC Nephrology 12(1).		TSY	May 7, 2023	AMB	April 3, 2023		Yes	AAG	December 25, 2024	WSS	December 27, 2024		No	Wrong outcome: Outcome not specific to TDF based regimen
179	Calcagno, A., et al. (2016). Tenofovir clearance is reduced in HIV-positive patients with subclinical tubular impairment. AIDS, 30(6), 915-920. doi:10.1097/qad.0000000000000995		TSY	May 7, 2023	AMB	April 3, 2023		Yes	AAG	December 25, 2024	WSS	December 27, 2024		No	Wrong Outcome: No Outcome Report
180	Calmy, A., et al. (2009). Low bone mineral density, renal dysfunction, and fracture risk in HIV infection: a cross-sectional study. J Infect Dis, 200(11), 1746-1754. doi:10.1086/644785		TSY	May 7, 2023	AMB	April 3, 2023		Yes	AAG	December 25, 2024	WSS	December 27, 2024		No	Wrong Outcome: No Outcome Report
181	Calza, L. (2012). "Renal toxicity associated with antiretroviral therapy." HIV Clinical Trials 13(4): 189-211.		TSY	May 7, 2023	AMB	April 3, 2023		No	AAG	NA	WSS	NA			Wrong study design: Literature review				(Title/Abstract)
182	Calza, L. (2012). Renal toxicity associated with antiretroviral therapy. HIV Clin Trials, 13(4), 189-211. doi:10.1310/hct1304-189		TSY	May 7, 2023	AMB	April 3, 2023		No	AAG	NA	WSS	NA			Wrong Study Design (duplicate): Litrature Review				(Title/Abstract)
183	Calza, L., et al. (2013). Incidence of renal toxicity in HIV-infected, antiretroviral-naïve patients starting tenofovir/emtricitabine associated with efavirenz, atazanavir/ritonavir, or lopinavir/ritonavir. Scand J Infect Dis, 45(2), 147-154. doi:10.3109/00365548.2012.712213		TSY	May 7, 2023	AMB	April 3, 2023		Yes	AAG	January 1, 2024	WSS	January 4, 2024		Yes	Included
184	Calza, L., et al. (2014). Prevalence of renal disease within an urban HIV-infected cohort in northern Italy. Clin Exp Nephrol, 18(1), 104-112. doi:10.1007/s10157-013-0817-5		TSY	May 7, 2023	AMB	April 3, 2023		Yes	AAG	January 1, 2024	WSS	January 4, 2024		Yes	Included
185	Calza, L., et al. (2019). Prevalence of chronic kidney disease among HIV-1-infected patients receiving a combination antiretroviral therapy. Clin Exp Nephrol, 23(11), 1272-1279. doi:10.1007/s10157-019-01768-9		TSY	May 7, 2023	AMB	April 3, 2023		Yes	AAG	January 1, 2024	WSS	January 4, 2024		No	Wrong Outcome:Outcome not specific to TDF based regimen
186	Calza, L., et al.. (2016). Improvement in renal function and bone mineral density after a switch from tenofovir/emtricitabine plus ritonavir-boosted protease inhibitor to raltegravir plus nevirapine: a pilot study. Antivir Ther, 21(3), 217-224. doi:10.3851/imp2995		TSY	May 7, 2023	AMB	April 3, 2023		Yes	AAG	January 1, 2024	WSS	January 4, 2024		No	Wrong Outcome: No Outcome Report
187	Calza, L., et al. (2018). "Rosuvastatin and atorvastatin preserve renal function in HIV-1-infected patients with chronic kidney disease and hyperlipidaemia." HIV Clinical Trials 19(3): 120-128.		TSY	May 7, 2023	AMB	April 3, 2023		No	AAG	NA	WSS	NA			Wrong patient population: Patients had baseline CKD				(Title/Abstract)
188	Calza, L., et al. (2019). "Prevalence of chronic kidney disease among HIV-1-infected patients receiving a combination antiretroviral therapy." Clinical and Experimental Nephrology 23(11): 1272-1279.		TSY	May 7, 2023	AMB	April 3, 2023		No	AAG	NA	WSS	NA			Wrong outcome: no outcome report specific to TDF based regimen				(Title/Abstract)
189	Campbell, L. J., et al. (2012). Total protein, albumin and low-molecular-weight protein excretion in HIV-positive patients. BMC Nephrol, 13, 85. doi:10.1186/1471-2369-13-85		TSY	May 7, 2023	AMB	April 3, 2023		No	AAG	NA	WSS	NA			Wrong Outcome: Tdf(No Outcome Report)				(Title/Abstract)
190	Campbell, L. J., et al. (2009). "Spectrum of chronic kidney disease in HIV-infected patients." HIV Medicine 10(6): 329-336.		TSY	May 7, 2023	AMB	April 3, 2023		No	AAG	NA	WSS	NA			Wrong patient population: Patients had baseline CKD				(Title/Abstract)
191	Campbell, L. J., et al. (2009). Spectrum of chronic kidney disease in HIV-infected patients. HIV Med, 10(6), 329-336. doi:10.1111/j.1468-1293.2008.00691.x		TSY	May 7, 2023	AMB	April 3, 2023		Yes	AAG	January 1, 2024	WSS	January 4, 2024		Yes	Included
192	Campbell, L. R., et al. (2023). "Divergent clinical presentations and outcomes among children and adolescents with Kaposi sarcoma in Malawi and Tanzania." HIV Medicine.		TSY	May 7, 2023	AMB	April 3, 2023		No	AAG	NA	WSS	NA			Wrong patient population and outcomde: Pediatrics, Kaposi sarcoma presentation and outcome				(Title/Abstract)
193	Campero, L., et al. (2007). "Bridging the gap between antiretroviral access and adherence in Mexico." Qualitative Health Research 17(5): 599-611.		TSY	May 7, 2023	AMB	April 3, 2023		No	AAG	NA	WSS	NA			Wrong outcome:No outcome report				(Title/Abstract)
194	Campos, P., et al. (2016). HIV and kidney diseases: 35 years of history and consequences. Clin Kidney J, 9(6), 772-781. doi:10.1093/ckj/sfw104		TSY	May 7, 2023	AMB	April 3, 2023		No	AAG	NA	WSS	NA			Wrong Study Design: Litrature Review				(Title/Abstract)
195	Carey, I., et al. (2018). "Serum NGAL can act as an early renal safety biomarker during long-term nucleos(t)ide analogue antiviral therapy in chronic hepatitis B." Journal of Viral Hepatitis 25(10): 1139-1150.		TSY	May 7, 2023	AMB	April 3, 2023		No	AAG	NA	WSS	NA			Wrong patient population: Patients with chronic hepatitis B-virus				(Title/Abstract)
196	Carvalho, E. M., et al. (2023). "Monkeypox Infection Causing Conjunctival Vesicles and Anterior Uveitis." Ocular Immunology and Inflammation.		TSY	May 7, 2023	AMB	April 3, 2023		No	AAG	NA	WSS	NA			Wrong patient population: Patients with Monkeypox infection				(Title/Abstract)
197	Casado, J. L. (2016). Renal and Bone Toxicity with the Use of Tenofovir: Understanding at the End. AIDS Rev, 18(2), 59-68.		TSY	May 7, 2023	AMB	April 3, 2023		No	AAG	NA	WSS	NA			Wrong Study Design: Litrature Review				(Title/Abstract)
198	Casado, J. L., et al. (2019). "Dolutegravir plus rilpivirine as dual regimen in virologically suppressed HIV-1 infected patients in a clinical setting." HIV Research and Clinical Practice 20(2): 64-72.		TSY	May 7, 2023	AMB	April 3, 2023		No	AAG	NA	WSS	NA			Wrong patient population: Patients with non TDF based regimen				(Title/Abstract)
199	Casado, J. L., et al. (2019). "Evaluation of kidney function in HIV-infected patients receiving an antiretroviral regimen containing one or two inhibitors of the tubular secretion of creatinine." HIV Medicine 20(10): 648-656.		TSY	May 7, 2023	AMB	April 3, 2023		No	AAG	NA	WSS	NA			Wrong patient population: Patients with non TDF based regimen				(Title/Abstract)
200	Casado, J. L., et al. (2020). "Maintenance of virologic suppression and improvement in comorbidities after simplification to raltegravir plus boosted darunavir among treatment-experienced HIV-infected patients." International Journal of STD and AIDS 31(5): 467-473.		TSY	May 24, 2023	AMB	April 3, 2023		No	AAG	NA	WSS	NA			Wrong patient population: Patients with non TDF based regimen				(Title/Abstract)
201	Casalino, G., et al. (2022). "Optical Coherence Tomography Features of Endogenous Aspergillus Endophthalmitis Secondary to HIV Infection." Ocular Immunology and Inflammation.		TSY	May 24, 2023	AMB	April 3, 2023		No	AAG	NA	WSS	NA			Wrong population and study design: patient with Aspergilus endophthamitis, case report				(Title/Abstract)
202	Castillo, E., et al. (2004). "Outpatient pharmacy care and HIV viral load response among patients on HAART." AIDS Care 16(4): 446-457.		TSY	May 24, 2023	AMB	April 3, 2023		No	AAG	NA	WSS	NA			Wrong outcome:No outcome report				(Title/Abstract)
203	Castro, C. E. F. and M. G. Madariaga (2008). "Vascular access-related infections in HIV patients undergoing hemodialysis: Case description and literature review." Brazilian Journal of Infectious Diseases 12(6): 531-535.		TSY	May 24, 2023	AMB	April 3, 2023		No	AAG	NA	WSS	NA			Wrong study design: Case report				(Title/Abstract)
204	Casula, M., et al. (2005). "Mitochondrial DNA and RNA increase in peripheral blood mononuclear cells from HIV-1-infected patients randomized to receive stavudine-containing or stavudine-sparing combination therapy." Journal of Infectious Diseases 192(10): 1794-1800.		TSY	May 24, 2023	AMB	April 3, 2023		No	AAG	NA	WSS	NA			Wrong patient population:Patients received non TDF based regimen				(Title/Abstract)
205	Cattaneo, D. and C. Gervasoni (2017). "Novel Antiretroviral Drugs in Patients with Renal Impairment: Clinical and Pharmacokinetic Considerations." European Journal of Drug Metabolism and Pharmacokinetics 42(4): 559-572.		TSY	May 24, 2023	AMB	April 3, 2023		No	AAG	NA	WSS	NA			Wrong study design: Literature review				(Title/Abstract)
206	Cattaneo, D., et al. (2017). Novel Antiretroviral Drugs in Patients with Renal Impairment: Clinical and Pharmacokinetic Considerations. Eur J Drug Metab Pharmacokinet, 42(4), 559-572. doi:10.1007/s13318-016-0394-6		TSY	May 24, 2023	AMB	April 3, 2023		No	AAG	NA	WSS	NA			Wrong Study Design (duplicate): Litrature Review				(Title/Abstract)
207	Cazanave, C., Reigadas, S., Mazubert, C., Bellecave, P., Hessamfar, M., Le Marec, F., ... & Neau, D. (2015, January). Switch to rilpivirine/emtricitabine/tenofovir single-tablet regimen of human immunodeficiency virus-1 RNA-suppressed patients, Agence Nationale de Recherches sur le SIDA et les Hépatites Virales CO3 Aquitaine Cohort, 2012–2014. In Open Forum Infectious Diseases (Vol. 2, No. 1, p. …		TSY	May 24, 2023	AMB	April 3, 2023		Yes	AAG	January 1, 2024	WSS	January 4, 2024			Wrong outcome: Outcomenot specific to TDF based regimen
208	Cervero, M., et al. (2009). Atazanavir-related renal insufficiency without concurrent tenofovir. Enferm Infecc Microbiol Clin, 27(8), 489-490. doi:10.1016/j.eimc.2008.12.007		TSY	May 24, 2023	AMB	April 3, 2023		No	AAG	NA	WSS	NA			Wrong Study Design: Letter To The Editor				(Title/Abstract)
209	Çetintepe, T., et al. (2022). "Progressive Multifocal Leukoencephalopathy Among Ibrutinib Treatment In Chronic Lymphocytic Leukemia." Journal of Oncology Pharmacy Practice.		TSY	May 24, 2023	AMB	April 3, 2023		No	AAG	NA	WSS	NA			Wrong population and study design: patient with Chronic Lymphocytic Leukemia, case report				(Title/Abstract)
210	Cha, A., et al. (2016). Reversibility of renal dysfunction after discontinuation of tenofovir. J Am Pharm Assoc (2003), 56(3), 280-283. doi:10.1016/j.japh.2016.02.013		TSY	May 24, 2023	AMB	April 3, 2023	TSY initially accepted the study, while AMB excluded it, believing that the title suggested the patients already had renal dysfunction. TSY and AMB then agreed that ADA should review the study. Ultimately, ZDA accepted it for full-text screening	Yes	AAG	January 8, 2024	WSS	January 11, 2024		No	Wrong data: Insufficient data
211	Cha, S., et al. (2022). "Intimate partner violence, HIV-risk behaviors, and HIV screening among heterosexually active persons at increased risk for infection." AIDS Care - Psychological and Socio-Medical Aspects of AIDS/HIV.		TSY	May 24, 2023	AMB	April 3, 2023		No	AAG	NA	WSS	NA			Wrong patient population: Intimate partener violence and HIV screening				(Title/Abstract)
212	Chabala, F. W., et al. (2021). Prognostic model for nephrotoxicity among HIV-positive Zambian adults receiving tenofovir disoproxil fumarate-based antiretroviral therapy. PLoS One, 16(7), e0252768. doi:10.1371/journal.pone.0252768		TSY	May 24, 2023	AMB	April 3, 2023		Yes	AAG	January 8, 2024	WSS	January 11, 2024		Yes	Included
213	Chacha, S., et al. (2023). "Epidemiological profile of malnutrition status and spatial distribution of children and adolescents living with HIV/AIDS in Tanzania." Tropical Medicine and International Health.		TSY	May 24, 2023	AMB	April 3, 2023		No	AAG	NA	WSS	NA			Wrong patient population: Prevalence of malnutrition among pediatrics with HIV				(Title/Abstract)
214	Chadwick, D. R., et al. (2024). Prevalence and predictors of long-term progression of chronic kidney disease in people with HIV in Ghana from 2003-2018. BMC Nephrol, 25(1), 241. doi:10.1186/s12882-024-03537-7		TSY	May 24, 2023	AMB	April 3, 2023		No	AAG	NA	WSS	NA			Wrong Patient Population: Baseline Ckd				(Title/Abstract)
215	Chadwick, D. R., et al. (2015). Tenofovir is associated with increased tubular proteinuria and asymptomatic renal tubular dysfunction in Ghana. BMC Nephrol, 16, 195. doi:10.1186/s12882-015-0192-4		TSY	May 24, 2023	AMB	April 3, 2023		Yes	AAG	January 8, 2024	WSS	January 11, 2024	AAG excluded the study due to the absence of baseline renal function measurements, while WSS included it, considering the potential for subgroup analysis. The third reviewer, ZDA, ultimately accepted it for inclusion, and all reviewers reached a consensus.	Yes	Included
216	Chaisiri, K., et al. (2010). Incidence and risk factors for tenofovir-associated renal function decline among Thai HIV-infected patients with low-body weight. Curr HIV Res, 8(7), 504-509. doi:10.2174/157016210793499259		TSY	May 24, 2023	AMB	April 3, 2023		No	AAG	NA	WSS	NA			Wrong Outcome: Tdf(No Outcome Report)				(Title/Abstract)
217	Chan, A., et al. (2019). Correlation Between Tenofovir Drug Levels and the Renal Biomarkers RBP-4 and ß2M in the ION-4 Study Cohort. Open Forum Infect Dis, 6(1), ofy273. doi:10.1093/ofid/ofy273		TSY	May 24, 2023	AMB	April 3, 2023		Yes	AAG	January 8, 2024	WSS	January 11, 2024		Yes	Included
218	Chan, C., et al. (2022). "Increased awareness of event-driven PrEP and knowledge of how to use it: results from a cross-sectional survey of gay and bisexual men in Australia." Sexual Health.		TSY	May 24, 2023	AMB	April 3, 2023		No	AAG	NA	WSS	NA			Wrong patient population: HIV noninfected participants, Event deriven PrEP use knowledge				(Title/Abstract)
219	Chan, T. S. Y., et al. (2015). "Cytomegalovirus retinitis complicating combination therapy with rituximab and fludarabine." Annals of Hematology.		TSY	May 24, 2023	AMB	April 3, 2023		No	AAG	NA	WSS	NA			Wrong patient population: Patients with lymphoma				(Title/Abstract)
220	Chang, C. Y., et al. (2022). "ALT Levels in Treatment-Naive, Chronic Hepatitis B Patients with Concurrent Fatty Liver Disease: A US Nationwide Study." Digestive Diseases 40(4): 497-505.		TSY	May 24, 2023	AMB	April 10, 2023		No	AAG	NA	WSS	NA			Wrong patient population: Patients with chronic hepatitis B-virus				(Title/Abstract)
221	Chan-Tack, K. M., et al. (2006). Acute renal failure and nephrotic range proteinuria due to amyloidosis in an HIV-infected patient. Am J Med Sci, 332(6), 364-367. doi:10.1097/00000441-200612000-00012		TSY	May 24, 2023	AMB	April 10, 2023		No	AAG	NA	WSS	NA			Wrong Study Design: Case Report				(Title/Abstract)
222	Chan-Tack, K. M., et al. (2006). "Acute renal failure and nephrotic range proteinuria due to amyloidosis in an HIV-infected patient." American Journal of the Medical Sciences 332(6): 364-367.		TSY	May 24, 2023	AMB	April 10, 2023		No	AAG	NA	WSS	NA			Wrong study design (duplicate): Case report				(Title/Abstract)
223	Charles, M., et al. (2008). "Survival, plasma HIV-1 RNA concentrations and drug resistance in HIV-1-infected Haitian adolescents and young adults on antiretrovirals." Bulletin of the World Health Organization 86(12): 970-977.		TSY	May 24, 2023	AMB	April 10, 2023		No	AAG	NA	WSS	NA			Wrong outcome:No outcome report				(Title/Abstract)
224	Chatterji, S., et al. (2018). A cross-sectional study on renal involvement among HIV-infected patients attending a tertiary care hospital in Kolkata. Trans R Soc Trop Med Hyg, 112(6), 294-299. doi:10.1093/trstmh/try056		TSY	May 24, 2023	AMB	April 10, 2023		Yes	AAG	January 8, 2024	WSS	January 11, 2024		No	Wrong Outcome:No Outcome report
225	Chazot, R., et al. (2021). "Cystatin C and Urine Albumin to Creatinine Ratio Predict 5-Year Mortality and Cardiovascular Events in People Living with HIV." Journal of Infectious Diseases 223(5): 885-892.		TSY	May 24, 2023	AMB	April 10, 2023		No	AAG	NA	WSS	NA			Wrong outcome and patient population: no clear outcome specific to TDF based regimen, some have baseline CKD				(Title/Abstract)
226	Cheli, S., et al. (2021). ABCC4 single-nucleotide polymorphisms as markers of tenofovir disoproxil fumarate-induced kidney impairment. Pharmacogenomics J, 21(5), 586-593. doi:10.1038/s41397-021-00235-7		TSY	May 24, 2023	AMB	April 10, 2023		No	AAG	NA	WSS	NA			Wrong Outcome: Tdf(No Outcome Report)				(Title/Abstract)
227	Chen, J., et al. (2020). "Epigenetic Associations with Estimated Glomerular Filtration Rate among Men with Human Immunodeficiency Virus Infection." Clinical Infectious Diseases 70(4): 667-673.		TSY	May 24, 2023	AMB	April 10, 2023		No	AAG	NA	WSS	NA			Wrong outcome and patient population: no outcome report				(Title/Abstract)
228	Chen, J., et al. (2020). "HIV-1 Drug Resistance, Distribution of Subtypes, and Drug Resistance-Associated Mutations in Virologic Failure Individuals in Chengdu, Southwest China, 2014-2016." BioMed Research International: 1-8.		TSY	May 24, 2023	AMB	April 10, 2023		No	AAG	NA	WSS	NA			Wrong outcome:No outcome report				(Title/Abstract)
229	Chen, R. J., et al. (2017). "Association of Tenofovir Use With Risk of Incident Heart Failure in HIV-Infected Patients." Journal of the American Heart Association 6(4).		TSY	May 24, 2023	AMB	April 10, 2023		No	AAG	NA	WSS	NA			Wrong outcome (duplicate) : no outcome report, heart failure				(Title/Abstract)
230	Chen, R., et al. (2024). Do Chinese HIV-infected adult patients with altered renal function need to adjust tenofovir disoproxil fumarate dosage? A population pharmacokinetics analysis. Eur J Pharm Sci, 201, 106851. doi:10.1016/j.ejps.2024.106851		TSY	May 24, 2023	AMB	April 10, 2023		No	AAG	NA	WSS	NA			Wrong Outcome: Tdf(No Outcome Report)				(Title/Abstract)
231	Chen, R., et al. (2017). "Association of Tenofovir Use With Risk of Incident Heart Failure in HIV-Infected Patients." Journal of the American Heart Association 6(4).		TSY	May 24, 2023	AMB	April 10, 2023		No	AAG	NA	WSS	NA			Wrong outcome : no outcome report, heart failure				(Title/Abstract)
232	Chen, R., et al. (2017). Association of Tenofovir Use With Risk of Incident Heart Failure in HIV-Infected Patients. J Am Heart Assoc, 6(4). doi:10.1161/jaha.116.005387		TSY	May 24, 2023	AMB	April 10, 2023		No	AAG	NA	WSS	NA			Wrong outcome (duplicate) : no outcome report, heart failure				(Title/Abstract)
233	Chêne, G., et al. (2003). "Prognostic importance of initial response in HIV-1 infected patients starting potent antiretroviral therapy: analysis of prospective studies." Lancet 362(9385): 679-686.		TSY	May 24, 2023	AMB	April 10, 2023		No	AAG	NA	WSS	NA			Wrong outcome:No outcome report				(Title/Abstract)
234	Cheng, A., et al. (2022). "Outcomes and atrial substrate analysis in patients with HIV undergoing atrial fibrillation ablation." Journal of Cardiovascular Electrophysiology.		TSY	May 24, 2023	AMB	April 10, 2023		No	AAG	NA	WSS	NA			Wrong outcome: no outcome report, freedom of atrial arrhythemia				(Title/Abstract)
235	Cheng, E. Y., et al. (2015). "Paritaprevir/ritonavir/ombitasvir and dasabuvir for the treatment of chronic hepatitis C virus infection." Expert Opinion on Pharmacotherapy 16(18): 2835-2848.		TSY	May 24, 2023	AMB	April 10, 2023		No	AAG	NA	WSS	NA			Wrong study design: expert opinion (review)				(Title/Abstract)
236	Cheung, C. Y., et al. (2007). "Prevalence of chronic kidney disease in Chinese HIV-infected patients." Nephrology Dialysis Transplantation 22(11): 3186-3190.		TSY	May 24, 2023	AMB	April 10, 2023		Yes	AAG	January 8, 2024	WSS	January 11, 2024		No	Wrong outcome: No outcome report
237	Cheung, J., et al. (2018). "Chronic kidney disease in Australian Human Immunodeficiency Virus-infected patients: Analysis of the Australian HIV Observational Database." Nephrology 23(8): 778-786.		TSY	May 24, 2023	AMB	April 10, 2023		Yes	AAG	January 8, 2024	WSS	January 11, 2024		Yes	Included
238	Chi, B. H., et al. (2014). "Universal combination antiretroviral regimens to prevent mother-to-child transmission of HIV in rural Zambia: a two-round cross-sectional study." Bulletin of the World Health Organization 92(8): 582-592B.		TSY	May 24, 2023	AMB	April 10, 2023		No	AAG	NA	WSS	NA			Wrong patient population: PMCT role in children survival				(Title/Abstract)
239	Chikwapulo, B., et al. (2018). "Renal outcomes in patients initiated on tenofovir disoproxil fumarate-based antiretroviral therapy at a community health centre in Malawi." International Journal of STD and AIDS 29(7): 650-657.		TSY	May 24, 2023	AMB	April 10, 2023		Yes	AAG	January 8, 2024	WSS	January 11, 2024		Yes	Included
240	Chimbetete, C., et al. (2020). "Profile of elderly patients receiving antiretroviral therapy at Newlands Clinic in 2020: A cross-sectional study." Southern African Journal of HIV Medicine 21(1).		TSY	May 24, 2023	AMB	April 10, 2023		No	AAG	NA	WSS	NA			Wrong outcome: no outcome report				(Title/Abstract)
241	Chinaeke, E. E., et al. (2020). "Management of infection among Medicare beneficiaries with HIV/AIDS: risk of diabetes with protease inhibitors and associated racial disparities using big data approach." AIDS Care - Psychological and Socio-Medical Aspects of AIDS/HIV.		TSY	May 24, 2023	AMB	April 10, 2023		No	AAG	NA	WSS	NA			Wrong outcome: no outcome report, Type II DM in PI use				(Title/Abstract)
242	Cho, M. E., et al. (2004). HIV and the kidney: a status report after 20 years. Curr HIV/AIDS Rep, 1(3), 109-115. doi:10.1007/s11904-004-0016-9		TSY	May 24, 2023	AMB	April 10, 2023		No	AAG	NA	WSS	NA			Wrong Study Design: Litrature Review				(Title/Abstract)
243	Chokephaibulkit, K., et al. (2013). "Characterizing HIV manifestations and treatment outcomes of perinatally infected adolescents in asia." Pediatric Infectious Disease Journal.		TSY	May 24, 2023	AMB	April 10, 2023		No	AAG	NA	WSS	NA			Wrong patient population: Adolescents (include age <12 years and above)				(Title/Abstract)
244	Chotiyaputta, W., et al. (2021). "Comparison of viral control between two tenofovir dose reduction regimens (300 mg every 48 hours versus 300 mg every 72 hours) in chronic hepatitis B patients with moderate renal impairment from tenofovir-induced renal dysfunction." Journal of Viral Hepatitis 28(2): 364-372.		TSY	May 24, 2023	AMB	April 10, 2023		No	AAG	NA	WSS	NA			Wrong patient population: Patients with chronic hepatitis B-virus with bseline CKD				(Title/Abstract)
245	Chow, J. Y., et al. (2015). "Risk factors for AIDS-defining illnesses among a population of poorly adherent people living with HIV/AIDS in Atlanta, Georgia." AIDS Care 27(7): 844-848.		TSY	May 24, 2023	AMB	April 10, 2023		No	AAG	NA	WSS	NA			Wrong outcome:No outcome report				(Title/Abstract)
246	Chua, A. C., et al. (2012). Renal safety of tenofovir containing antiretroviral regimen in a Singapore cohort. AIDS Res Ther, 9(1), 19. doi:10.1186/1742-6405-9-19		TSY	May 24, 2023	AMB	April 10, 2023		Yes	AAG	January 8, 2024	WSS	January 11, 2024		Yes	Included
247	Ciccacci, C., et al. (2013). "Association between CYP2B6 polymorphisms and Nevirapine-induced SJS/TEN: a pharmacogenetics study." European Journal of Clinical Pharmacology 69(11): 1909-1916.		TSY	May 24, 2023	AMB	April 10, 2023		No	AAG	NA	WSS	NA			Wrong outcome:No outcome report				(Title/Abstract)
248	Cicconi, P., et al. (2004). Nephrolithiasis and hydronephrosis in an HIV-infected man receiving tenofovir. Int J Antimicrob Agents, 24(3), 284-285. doi:10.1016/j.ijantimicag.2004.04.005		TSY	June 10, 2023	AMB	April 10, 2023		No	AAG	NA	WSS	NA			Wrong Study Design: Case Report				(Title/Abstract)
249	Cifci, B., et al. (2023). "Successful treatment of HIV-associated progressive multifocal leukoencephalopathy (PML) with mirtazapine, mefloquine, and IVIG combination therapy: a case report." Journal of NeuroVirology.		TSY	June 10, 2023	AMB	April 10, 2023		No	AAG	NA	WSS	NA			Wrong study design: Case report, successful treatment of HIV-associated progressive multifocal leukoencephalopathy (PML)				(Title/Abstract)
250	Closson, K., et al. (2022). "Associations between psychosocial factors and antiretroviral therapy outcomes differ by gender and sexual orientation among people living with HIV in British Columbia, Canada." AIDS Care - Psychological and Socio-Medical Aspects of AIDS/HIV.		TSY	June 10, 2023	AMB	April 10, 2023		No	AAG	NA	WSS	NA			Wrong outcome: no outcome report, psychosocial factors and ART related ourcome				(Title/Abstract)
251	Coburn, S. B., et al. (2022). "Analysis of Postvaccination Breakthrough COVID-19 Infections among Adults with HIV in the United States." JAMA Network Open: E2215934.		TSY	June 10, 2023	AMB	April 10, 2023		No	AAG	NA	WSS	NA			Wrong outcome: no outcome report, full covid-19 vaccination and breakthrough infections				(Title/Abstract)
252	Coca, S. and M. A. Perazella (2002). "Rapid communication: Acute renal failure associated with tenofovir: Evidence of drug-induced nephrotoxicity." American Journal of the Medical Sciences 324(6): 342-344.		TSY	June 10, 2023	AMB	April 10, 2023		No	AAG	NA	WSS	NA			Wrong study design: Case report				(Title/Abstract)
253	Coca, S., et al. (2002). Rapid communication: acute renal failure associated with tenofovir: evidence of drug-induced nephrotoxicity. Am J Med Sci, 324(6), 342-344. doi:10.1097/00000441-200212000-00011		TSY	June 10, 2023	AMB	April 10, 2023		No	AAG	NA	WSS	NA			Wrong Study Design (duplicate): Case Report				(Title/Abstract)
254	Coetzee, D., et al. (2005). "Effectiveness of the first district-wide programme for the prevention of mother-to-child transmission of HIV in South Africa." Bulletin of the World Health Organization 83(7): 489-494.		TSY	June 10, 2023	AMB	April 10, 2023		No	AAG	NA	WSS	NA			Wrong patient population: transmission following PMCT program				(Title/Abstract)
255	Coffin, C. S., et al. (2018). "Management of hepatitis b virus infection: 2018 guidelines from the canadian association for the study of liver disease and association of medical microbiology and infectious disease Canada." Canadian Liver Journal 1(4): 156-217.		TSY	June 10, 2023	AMB	April 10, 2023		No	AAG	NA	WSS	NA			Wrong study design: HBV guideline				(Title/Abstract)
256	Cohen, S. D., et al. (2008). "Acute kidney injury in patients with human immunodeficiency virus infection." Current Opinion in Critical Care 14(6): 647-653.		TSY	June 10, 2023	AMB	April 10, 2023		No	AAG	NA	WSS	NA			Wrong study design: Literature review on AKI in HIV patients				(Title/Abstract)
257	Colebunders, R., et al. (2001). "Antiretroviral treatments used among adults with HIV infection in Europe." AIDS Care 13(1): 5-14.		TSY	June 10, 2023	AMB	April 10, 2023		No	AAG	NA	WSS	NA			Wrong outcome:No outcome report				(Title/Abstract)
258	Coleman, T. A., et al. (2022). "Exploring community enabling factors associated with recent HIV testing in a regional sample of gay, bisexual, and other men who have sex with men." AIDS Care - Psychological and Socio-Medical Aspects of AIDS/HIV.		TSY	June 10, 2023	AMB	April 10, 2023		No	AAG	NA	WSS	NA			Wrong outcome: no outcome report, community enabling factors associated with recent HIV tesing				(Title/Abstract)
259	Colomba, C., et al. (2014). Irreversible acute renal failure and cholestatic hepatitis following therapy with indomethacin in an HIV-naive patient with pericarditis: a case report. Infez Med, 22(3), 247-249.		TSY	June 10, 2023	AMB	April 10, 2023		No	AAG	NA	WSS	NA			Wrong Study Design: Case Report				(Title/Abstract)
260	Comulada, W. S., et al. (2003). "Use of HAART among young people living with HIV." American Journal of Health Behavior 27(4): 389-400.		TSY	June 10, 2023	AMB	April 10, 2023		No	AAG	NA	WSS	NA			Wrong outcome:No outcome report				(Title/Abstract)
261	Conti, F., et al. (2016). Tenofovir-induced Fanconi syndrome in a patient with chronic hepatitis B monoinfection. Ann Hepatol, 15(2), 273-276. doi:10.5604/16652681.1193725		TSY	June 10, 2023	AMB	April 10, 2023		No	AAG	NA	WSS	NA			Wrong Study Design: Case Report				(Title/Abstract)
262	Conti, F., et al. (2016). "Tenofovir-induced fanconi syndrome in a patient with chronic hepatitis B monoinfection." Annals of Hepatology 15(2): 273-276.		TSY	June 10, 2023	AMB	April 10, 2023		No	AAG	NA	WSS	NA			Wrong study design (du[licate): Case report, fanconi syndrome in TDF based regimen in chronic hepatitis B virus				(Title/Abstract)
263	Cooper, R. D., et al. (2010). Systematic review and meta-analysis: renal safety of tenofovir disoproxil fumarate in HIV-infected patients. Clin Infect Dis, 51(5), 496-505. doi:10.1086/655681		TSY	June 10, 2023	AMB	April 10, 2023		No	AAG	NA	WSS	NA			Wrong Study Design: Litrature Review				(Title/Abstract)
264	Coppolino, G., et al. (2015). The case of chronic hepatitis B treatment with tenofovir: an update for nephrologists. J Nephrol, 28(4), 393-402. doi:10.1007/s40620-015-0214-0		TSY	June 10, 2023	AMB	April 10, 2023		No	AAG	NA	WSS	NA			Wrong Study Design: Litrature Review				(Title/Abstract)
265	Coppolino, G., et al. (2015). "The case of chronic hepatitis B treatment with tenofovir: an update for nephrologists." Journal of Nephrology 28(4): 393-402.		TSY	June 10, 2023	AMB	April 10, 2023		No	AAG	NA	WSS	NA			Wrong study design (duplicate): Literature review on renal toxicity of TDF in Chronic hepatitis B virus				(Title/Abstract)
266	Cordova, E., et al. (2017). Severe hypokalemia due to a possible drug-drug interaction between vinblastine and antiretrovirals in a HIV-infected patient with Hodgkin's lymphoma. Int J STD AIDS, 28(12), 1259-1262. doi:10.1177/0956462417703026		TSY	June 10, 2023	AMB	April 10, 2023		No	AAG	NA	WSS	NA			Wrong Study Design: Case Report				(Title/Abstract)
267	Costa, C., et al. (2020). Calcaneal Quantitative Ultrasonography and Urinary Retinol-Binding Protein in Antiretroviral-Treated Patients With Human Immunodeficiency Virus in Uganda: A Pilot Study. J Infect Dis, 222(2), 263-272. doi:10.1093/infdis/jiaa088		TSY	June 10, 2023	AMB	April 10, 2023		No	AAG	NA	WSS	NA			Wrong Patient Population: Children Or Mixed				(Title/Abstract)
268	Côté, H. C., et al. (2006). Exploring mitochondrial nephrotoxicity as a potential mechanism of kidney dysfunction among HIV-infected patients on highly active antiretroviral therapy. Antivir Ther, 11(1), 79-86.		TSY	June 10, 2023	AMB	April 10, 2023		Yes	AAG	January 13, 2024	WSS	January 15, 2024		No	Wrong Outcome: No Outcome Report
269	Cotte, L., et al. (2015). "Telaprevir enhances ribavirin-induced anaemia through renal function impairment." Antiviral Therapy 20(5): 479-486.		TSY	June 10, 2023	AMB	April 10, 2023		No	AAG	NA	WSS	NA			Wrong patient population: Patients with HIV-HCV not taking TDF based regimen				(Title/Abstract)
270	Cotter, A. G., et al. (2011). Endocrine complications of human immunodeficiency virus infection: hypogonadism, bone disease and tenofovir-related toxicity. Best Pract Res Clin Endocrinol Metab, 25(3), 501-515. doi:10.1016/j.beem.2010.11.003		TSY	June 10, 2023	AMB	April 10, 2023		No	AAG	NA	WSS	NA			Wrong Study Design: Litrature Review				(Title/Abstract)
271	Cotter, A. M., et al. (2006). "Is antiretroviral therapy during pregnancy associated with an increased risk of preterm delivery, low birth weight, or stillbirth?" Journal of Infectious Diseases 193(9): 1195-1201.		TSY	June 10, 2023	AMB	April 10, 2023		No	AAG	NA	WSS	NA			Wrong patient population:Pregnant women				(Title/Abstract)
272	Coulibaly, G., et al. (2013). [Prevalence of proteinuria in children followed-up for HIV infection at Pediatric University Hospital Charles-de-Gaulle (CHUP-CDG) of Ouagadougou]. Bull Soc Pathol Exot, 106(1), 13-17. doi:10.1007/s13149-012-0270-9		TSY	June 10, 2023	AMB	April 10, 2023		No	AAG	NA	WSS	NA			Wrong Patient Population: Children				(Title/Abstract)
273	Cournil, A., et al. (2017). "Evolution of renal function in African patients initiating second-line antiretroviral treatment: Findings from the ANRS 12169 2LADY trial." Antiviral Therapy 22(3): 195-203.		TSY	June 10, 2023	AMB	April 10, 2023		Yes	AAG	January 13, 2024	WSS	January 15, 2024		Yes	Included
274	Cox, L. E. (2002). "Social support, medication compliance and HIV/AIDS." Social Work in Health Care 35(1/2): 425-460.		TSY	June 10, 2023	AMB	April 10, 2023		No	AAG	NA	WSS	NA			Wrong outcome:No outcome report				(Title/Abstract)
275	Cozzi-Lepri, A., et al. (2006). "A comparison between abacavir and efavirenz as the third drug used in combination with a background therapy regimen of 2 nucleoside reverse-transcriptase inhibitors in patients with initially suppressed viral loads." Journal of Infectious Diseases 194(1): 20-28.		TSY	June 10, 2023	AMB	April 10, 2023		No	AAG	NA	WSS	NA			Wrong outcome:No outcome report				(Title/Abstract)
276	Crane, H. M., et al. (2007). Amprenavir and didanosine are associated with declining kidney function among patients receiving tenofovir. AIDS, 21(11), 1431-1439. doi:10.1097/QAD.0b013e3281fc9320		TSY	June 10, 2023	AMB	April 10, 2023		Yes	AAG	January 13, 2024	WSS	January 15, 2024		No	Wrong Outcome: No Outcome Report
277	Cressey, T. R., et al. (2015). Plasma and Intracellular Pharmacokinetics of Tenofovir Disoproxil Fumarate 300 mg Every 48 Hours vs 150 mg Once Daily in HIV-Infected Adults With Moderate Renal Function Impairment. Clin Infect Dis, 61(4), 633-639. doi:10.1093/cid/civ346		TSY	June 10, 2023	AMB	April 10, 2023		Yes	AAG	January 13, 2024	WSS	January 15, 2024		No	Wrong Outcome: No Outcome Report
278	Cristelli, M. P., et al. (2018). Prevalence and risk factors of mild chronic renal failure in HIV-infected patients: influence of female gender and antiretroviral therapy. Braz J Infect Dis, 22(3), 193-201. doi:10.1016/j.bjid.2018.05.001		TSY	June 10, 2023	AMB	April 10, 2023		Yes	AAG	January 13, 2024	WSS	January 15, 2024		No	Wrong Outcome: No Outcome Report
279	Cristelli, M. P., et al. (2018). "Prevalence and risk factors of mild chronic renal failure in HIV-infected patients: influence of female gender and antiretroviral therapy." Brazilian Journal of Infectious Diseases 22(3): 193-201.		TSY	June 10, 2023	AMB	April 10, 2023		Yes	AAG	NA	WSS	NA			Wrong outcome (Duplicate): no outcome report, mild renal impairment has been assessed				(Title/Abstract)
280	Cristelli, M. P., et al. (2018). "Prevalence and risk factors of mild chronic renal failure in HIV-infected patients: influence of female updates gender and antiretroviral therapy." Brazilian Journal of Infectious Diseases 22(3): 193-201.		TSY	June 10, 2023	AMB	April 10, 2023		Yes	AAG	NA	WSS	NA			Wrong outcome (Duplicate): no outcome report, mild renal impairment has been assessed				(Title/Abstract)
281	Crosby, R. A., et al. (2020). "Is the experience of hunger associated with risk of engaging in condomless anal sex among minority young men who have sex with men?" International Journal of STD and AIDS.		TSY	June 10, 2023	AMB	April 10, 2023		No	AAG	NA	WSS	NA			Wrong outcome: no outcome report, hunger association with condomless receptive anal sex				(Title/Abstract)
282	Crum-Cianflone, N., et al. (2010). Prevalence and factors associated with renal dysfunction among HIV-infected patients. AIDS Patient Care STDS, 24(6), 353-360. doi:10.1089/apc.2009.0326		TSY	June 10, 2023	AMB	April 10, 2023		Yes	AAG	January 13, 2024	WSS	January 15, 2024		Yes	Included
283	Cure, S., et al. (2015). Systematic Literature Review and Meta-Analysis of Renal Function in Human Immunodeficiency Virus (HIV)-Infected Patients Treated with Atazanavir (ATV)-Based Regimens. PLoS One, 10(5), e0124666. doi:10.1371/journal.pone.0124666		TSY	June 10, 2023	AMB	April 10, 2023		No	AAG	NA	WSS	NA			Wrong Study Design: Litrature Review				(Title/Abstract)
284	Custodio, J. M., et al. (2016). Pharmacokinetics and Safety of Tenofovir Alafenamide in HIV-Uninfected Subjects with Severe Renal Impairment. Antimicrob Agents Chemother, 60(9), 5135-5140. doi:10.1128/aac.00005-16		TSY	June 10, 2023	AMB	April 10, 2023		No	AAG	NA	WSS	NA			Wrong Patient Population: Non Hiv Patients				(Title/Abstract)
285	Custodio, J. M., et al. (2016). "Pharmacokinetics and safety of tenofovir alafenamide in HIV-uninfected subjects with severe renal impairment." Antimicrobial Agents and Chemotherapy 60(9): 5135-5140.		TSY	June 10, 2023	AMB	April 10, 2023		No	AAG	NA	WSS	NA			Wrong patient population (duplicate): HIV uninfected patients with or without severe renal failure for Tenofovir alafenamide pharmacokinetic study				(Title/Abstract)
286	Cuzin, L., et al. (2017). Antiretroviral therapy as a risk factor for chronic kidney disease: Results from traditional regression modeling and causal approach in a large observational study. PLoS One, 12(12), e0187517. doi:10.1371/journal.pone.0187517		TSY	June 10, 2023	AMB	April 10, 2023		No	AAG	NA	WSS	NA			Wrong Outcome: Tdf(No Outcome Report)				(Title/Abstract)
287	D’Aiello, A., et al. (2022). "Hepatocellular Carcinoma in HIV-Infected Patients: Clinical Presentation and Outcomes in a Racially Diverse Urban Population." Journal of Gastrointestinal Cancer.		TSY	June 10, 2023	AMB	April 10, 2023		No	AAG	NA	WSS	NA			Wrong outcome: no outcome report,hepatocellular carcinoma presentation in HIV infected patients				(Title/Abstract)
288	Da Ndawinz, J., et al. (2015). "Research. New indicators for delay in initiation of antiretroviral treatment: estimates for Cameroon." Bulletin of the World Health Organization 93(8): 521-528.		TSY	June 10, 2023	AMB	April 10, 2023		No	AAG	NA	WSS	NA			Wrong outcome:No outcome report				(Title/Abstract)
289	da Rocha, I. M., et al. (2015). Polymorphisms associated with renal adverse effects of antiretroviral therapy in a Southern Brazilian HIV cohort. Pharmacogenet Genomics, 25(11), 541-547. doi:10.1097/fpc.0000000000000169		TSY	June 10, 2023	AMB	April 10, 2023		Yes	AAG	January 13, 2024	WSS	January 15, 2024		No	Wrong Outcome: No Outcome Report
290	Da Rocha, I. M., et al. (2015). "Polymorphisms associated with renal adverse effects of antiretroviral therapy in a Southern Brazilian HIV cohort." Pharmacogenetics and Genomics 25(11): 541-547.		TSY	June 10, 2023	AMB	April 10, 2023		No	AAG	NA	WSS	NA			Wrong Outcome (duplicate): No Outcome Report				(Title/Abstract)
291	da Silva Neto, M. M., et al. (2020). "Cancer during HIV infection." APMIS.		TSY	June 10, 2023	AMB	April 10, 2023		No	AAG	NA	WSS	NA			Wrong study design: Literature review on cancer during HIV				(Title/Abstract)
292	Da Silva, A. M. P. D. S., et al. (2020). "Clinical and laboratory characteristics of herpes zoster in patients with HIV/AIDS and those with juvenile systemic lupus erythematosus." Pediatric Infectious Disease Journal: 624-627.		TSY	June 10, 2023	AMB	April 10, 2023		No	AAG	NA	WSS	NA			Wrong patient population: Characteristics os herpes zoster in HIV/AIDS pediatric patients				(Title/Abstract)
293	daCosta DiBonaventura, M., et al. (2012). "The association of HIV/AIDS treatment side effects with health status, work productivity, and resource use." AIDS Care 24(6): 744-755.		TSY	June 10, 2023	AMB	April 10, 2023		No	AAG	NA	WSS	NA			Wrong outcome:No outcome report				(Title/Abstract)
294	Daltro, A. C. B., et al. (2023). "Virological failure and adherence to antiretroviral therapy in adolescents and young adults living with human immunodeficiency virus." Tropical Medicine and International Health.		TSY	June 10, 2023	AMB	April 10, 2023		No	AAG	NA	WSS	NA			Wrong study desuign and patient population: Literature review on virological failure and adherence to ART in adolescents and young adults(10-24 years)				(Title/Abstract)
295	Danahr, P. J., et al. (2009). "Metabolic derangement after injection of triamcinolone into the hip of an HIV-infected patient receiving ritonavir." Orthopedics 32(6): 450-450.		TSY	June 10, 2023	AMB	April 10, 2023		No	AAG	NA	WSS	NA			Wrong study design: Case report				(Title/Abstract)
296	Dandachi, D., et al. (2022). "Antiretrovirals for People with HIV on Dialysis." AIDS Patient Care and STDs 36(3): 86-96.		TSY	June 10, 2023	AMB	April 10, 2023		No	AAG	NA	WSS	NA			Wrong study design and patient population: Literature review on ART in HIV infected patient on dialysis				(Title/Abstract)
297	Daniels, L. M., et al. (2012). "Implementation of targeted interventions to decrease antiretroviral-related errors in hospitalized patients." American Journal of Health-System Pharmacy 69(5): 422-430.		TSY	June 10, 2023	AMB	April 10, 2023		No	AAG	NA	WSS	NA			Wrong outcome:No outcome report				(Title/Abstract)
298	Danjuma, M. I., et al. (2020). "The utility of kidney injury molecule-1 as an early biomarker of kidney injury in people living with HIV." International Journal of STD and AIDS 31(13): 1228-1237.		TSY	June 10, 2023	AMB	April 10, 2023		Yes	AAG	January 13, 2024	WSS	January 15, 2024			Wrong outcome: no outcome report specific to TDF based regimen
299	Dauchy, F. A., et al. (2011). "Increased risk of abnormal proximal renal tubular function with HIV infection and antiretroviral therapy." Kidney International 80(3): 302-309.		TSY	June 10, 2023	AMB	April 10, 2023		Yes	AAG	January 13, 2024	WSS	January 15, 2024		No	Wrong outcome: no outcome report
300	Daugas, E., et al. (2005). "HAART-related nephropathies in HIV-infected patients." Kidney International 67(2): 393-403.		TSY	June 10, 2023	AMB	April 10, 2023		No	AAG	NA	WSS	NA			Wrong study design: Literature review on complication of ART in HIV				(Title/Abstract)
301	Davis, T., et al. (2014). "Medication and Behavioral Adherence Among HIV+ Older Adults." Clinical Gerontologist 37(5): 458-474.		TSY	June 10, 2023	AMB	April 10, 2023		No	AAG	NA	WSS	NA			Wrong outcome:No outcome report				(Title/Abstract)
302	Day, S. L., et al.. (2005). Serum hypophosphatemia in tenofovir disoproxil fumarate recipients is multifactorial in origin, questioning the utility of its monitoring in clinical practice. J Acquir Immune Defic Syndr, 38(3), 301-304.		TSY	June 10, 2023	AMB	April 10, 2023		Yes	AAG	January 13, 2024	WSS	January 15, 2024		No	Wrong Outcome: No Outcome Report
303	De Beaudrap, P., et al. (2010). Changes in the renal function after tenofovir-containing antiretroviral therapy initiation in a Senegalese cohort (ANRS 1215). AIDS Res Hum Retroviruses, 26(11), 1221-1227. doi:10.1089/aid.2009.0261		TSY	June 10, 2023	AMB	April 10, 2023		No	AAG	NA	WSS	NA			Wrong Outcome: Tdf(No Outcome Report)				(Title/Abstract)
304	De Beer, I. H., et al. (2012). "University students and HIV in Namibia: An HIV prevalence survey and a knowledge and attitude survey." Journal of the International AIDS Society: 9.		TSY	June 10, 2023	AMB	April 10, 2023		No	AAG	NA	WSS	NA			Wrong patient population: HIV screening, prevalence among college students				(Title/Abstract)
305	De Dieu Tapsoba, J., et al. (2019). "Simulation Extrapolation Method for Cox Regression Model with a Mixture of Berkson and Classical Errors in the Covariates using Calibration Data." International Journal of Biostatistics.		TSY	June 10, 2023	AMB	April 10, 2023		No	AAG	NA	WSS	NA			Wrong outcome: no outcome report, simulation study on Cox regression in HIV				(Title/Abstract)
306	de la Prada, F. J., et al. (2006). [Acute renal failure and proximal renal tubular dysfuntion in a patient with acquired immunodeficiency syndrome treated with tenofovir]. Nefrología, 26(5), 626-630.		TSY	June 10, 2023	AMB	April 10, 2023		No	AAG	NA	WSS	NA			Wrong Study Design: Case Report				(Title/Abstract)
307	De Luca, A., et al. (2003). "Variable prediction of antiretroviral treatment outcome by different systems for interpreting genotypic human immunodeficiency virus type 1 drug resistence." Journal of Infectious Diseases 187(12): 1934-1943.		TSY	June 10, 2023	AMB	April 15, 2023		No	AAG	NA	WSS	NA			Wrong outcome:No outcome report				(Title/Abstract)
308	de Mello Padoin, S. M., et al. (2013). "ADHERENCE TO ANTIRETROVIRAL THERAPY FOR HIV/AIDS." Cogitare Enfermagem 18(3): 446-451.		TSY	June 10, 2023	AMB	April 15, 2023		No	AAG	NA	WSS	NA			Wrong outcome:No outcome report				(Title/Abstract)
309	de Mello Padoin, S. M., et al. (2013). "ADHERENCE TO ANTIRETROVIRAL THERAPY FOR HIV/AIDS." Cogitare Enfermagem 18(3): 446-451.		TSY	June 10, 2023	AMB	April 15, 2023		No	AAG	NA	WSS	NA			Wrong outcome (Duplicate): No outcome report				(Title/Abstract)
310	de Oliveira Gomes, M., et al. (2022). "Association of syndemic conditions and quality of life among people living with HIV/AIDS." AIDS Care - Psychological and Socio-Medical Aspects of AIDS/HIV.		TSY	June 10, 2023	AMB	April 15, 2023		No	AAG	NA	WSS	NA			Wrong outcome: no outcome report, quality of life study in HIV patients				(Title/Abstract)
311	de Paoli, M. M., et al. (2012). "The ARV roll-out and the disability grant: A South African dilemma?" Journal of the International AIDS Society: 6.		TSY	June 10, 2023	AMB	April 15, 2023		No	AAG	NA	WSS	NA			Wrong outcome: no outcome report, explore role of grant for disability for tretment adherence in HIV patients				(Title/Abstract)
312	de Silva, T. I., et al. (2007). HIV-1 infection and the kidney: an evolving challenge in HIV medicine. Mayo Clin Proc, 82(9), 1103-1116. doi:10.4065/82.9.1103		TSY	June 10, 2023	AMB	April 15, 2023		No	AAG	NA	WSS	NA			Wrong Study Design: Litrature Review				(Title/Abstract)
313	De Sousa Mendes, M., et al. (2019). Are Standard Doses of Renally-Excreted Antiretrovirals in Older Patients Appropriate: A PBPK Study Comparing Exposures in the Elderly Population With Those in Renal Impairment. Drugs R D, 19(4), 339-350. doi:10.1007/s40268-019-00285-0		TSY	June 10, 2023	AMB	April 15, 2023		No	AAG	NA	WSS	NA			Wrong Patient Population: Baseline Ckd				(Title/Abstract)
314	De Waal, R., et al. (2016). Clinician compliance with laboratory monitoring and prescribing guidelines in HIV-1-infected patients receiving tenofovir. S Afr Med J, 106(4), 52-53. doi:10.7196/SAMJ.2016.v106i4.10153		TSY	June 10, 2023	AMB	April 15, 2023		No	AAG	NA	WSS	NA			Wrong outcome: No Outcome report				(Title/Abstract)
315	De Waal, R., et al. (2017). Changes in estimated glomerular filtration rate over time in South African HIV-1-infected patients receiving tenofovir: a retrospective cohort study. J Int AIDS Soc, 20(1), 21317. doi:10.7448/ias.20.01/21317		TSY	June 15, 2023	AMB	April 15, 2023		Yes	AAG	January 17, 2024	WSS	January 21, 2024		No	Wrong Patient Population: Baseline outcome
316	De Waal, R., et al. (2017). "Changes in estimated glomerular filtration rate over time in South African HIV-1-infected patients receiving tenofovir: A retrospective cohort study." Journal of the International AIDS Society 20(1).		TSY	June 15, 2023	AMB	April 15, 2023		No	AAG	NA	WSS	NA			Wrong patient population and outcome: No outcome report specific to TDF based regimen (some patients include ed with baseline CKD)				(Title/Abstract)
317	Debeb, S. G. et al. (2021). Tenofovir Disoproxil Fumarate-Associated Renal Dysfunction Among Adult People Living with HIV at the University of Gondar Comprehensive Specialized Hospital, Northwest Ethiopia, 2019: A Comparative Retrospective Cohort Study. HIV AIDS (Auckl), 13, 491-503. doi:10.2147/hiv.s308339		TSY	June 15, 2023	AMB	April 15, 2023		Yes	AAG	January 17, 2024	WSS	January 21, 2024		Yes	Included
318	Deckert, A., et al. (2017). Assessment of renal function in routine care of people living with HIV on ART in a resource-limited setting in urban Zambia. PLoS One, 12(9), e0184766. doi:10.1371/journal.pone.0184766		TSY	June 15, 2023	AMB	April 15, 2023		Yes	AAG	January 17, 2024	WSS	January 21, 2024		No	Wrong Patient Population: Baseline outcome
319	Deeks, S. G., et al. (2005). "Interruption of treatment with individual therapeutic drug classes in adults with multidrug-resistant HIV-1 infection." Journal of Infectious Diseases 192(9): 1537-1544.		TSY	June 15, 2023	AMB	April 15, 2023		No	AAG	NA	WSS	NA			Wrong outcome:No outcome report				(Title/Abstract)
320	DeFreitas, A. A., et al. (2013). "Pharmacological Considerations in Human Immunodeficiency Virus-Infected Adults in the Intensive Care Unit." Critical Care Nurse 33(2): 46-57.		TSY	June 15, 2023	AMB	April 15, 2023		No	AAG	NA	WSS	NA			Wrong study design: Case report				(Title/Abstract)
321	DeJesus, E., et al. (2018). Superior Efficacy and Improved Renal and Bone Safety After Switching from a Tenofovir Disoproxil Fumarate- to a Tenofovir Alafenamide-Based Regimen Through 96 Weeks of Treatment. AIDS Res Hum Retroviruses, 34(4), 337-342. doi:10.1089/aid.2017.0203		TSY	June 15, 2023	AMB	April 15, 2023		Yes	AAG	January 17, 2024	WSS	January 21, 2024		No	Wrong Outcome: No Outcome Report
322	Dejesus, E., et al. (2018). "Superior Efficacy and Improved Renal and Bone Safety after Switching from a Tenofovir Disoproxil Fumarate- to a Tenofovir Alafenamide-Based Regimen Through 96 Weeks of Treatment." AIDS Research and Human Retroviruses 34(4): 337-342.		TSY	June 15, 2023	AMB	April 15, 2023		No	AAG	NA	WSS	NA			Wrong outcome (Duplicate): no outcome report				(Title/Abstract)
323	Del Palacio, M., et al. (2012). Proximal tubular renal dysfunction or damage in HIV-infected patients. AIDS Rev, 14(3), 179-187.		TSY	June 15, 2023	AMB	April 15, 2023		No	AAG	NA	WSS	NA			Wrong Study Design: Litrature Review				(Title/Abstract)
324	del Palacio, M., et al. (2012). The use of biomarkers for assessing HAART-associated renal toxicity in HIV-infected patients. Curr HIV Res, 10(6), 521-531. doi:10.2174/157016212802429802		TSY	June 15, 2023	AMB	April 15, 2023		No	AAG	NA	WSS	NA			Wrong Outcome				(Title/Abstract)
325	Desai, A. D. and S. R. Lipner (2023). "Overall improved survival of patients with Kaposi Sarcoma and lagging survival of HIV-infected patients with Kaposi Sarcoma in a National Cancer Database Analysis, 2004-2018." Journal of the American Academy of Dermatology.		TSY	June 15, 2023	AMB	April 15, 2023		No	AAG	NA	WSS	NA			Wrong study design: Research letter on survival of patients with Kaposi sarcoma and HIV				(Title/Abstract)
326	Déti, E. K., et al. (2010). Prevalence and factors associated with renal impairment in HIV-infected patients, ANRS C03 Aquitaine Cohort, France. HIV Med, 11(5), 308-317. doi:10.1111/j.1468-1293.2009.00780.x		TSY	June 15, 2023	AMB	April 15, 2023		Yes	AAG	January 17, 2024	WSS	January 21, 2024			Wrong outcome: Outcome not specific to TDF based regimen
327	Dheda, K., et al. (2004). "Outcome of HIV-associated tuberculosis in the era of highly active antiretroviral therapy." Journal of Infectious Diseases 190(9): 1670-1676.		TSY	June 15, 2023	AMB	April 15, 2023		No	AAG	NA	WSS	NA			Wrong outcome:No outcome report				(Title/Abstract)
328	Di Benedetto, F., et al. (2011). "Combined liver-kidney transplantation in patients infected with human immunodeficiency virus." Transplant Infectious Disease 13(5): 501-506.		TSY	June 15, 2023	AMB	April 15, 2023		No	AAG	NA	WSS	NA			Wrong study design: Case report on combined liver-kidney transplantation in HIV				(Title/Abstract)
329	Di Biagio, A., et al. (2004). Tenofovir use in a patient with a severe renal impairment. HIV Med, 5(6), 450-451. doi:10.1111/j.1468-1293.2004.00241.x		TSY	June 15, 2023	AMB	April 15, 2023		No	AAG	NA	WSS	NA			Wrong Study Design: Case Report				(Title/Abstract)
330	Di Biagio, A., et al. (2009). Whole body bone scintigraphy in tenofovir-related osteomalacia: a case report. J Med Case Rep, 3, 8136. doi:10.4076/1752-1947-3-8136		TSY	June 15, 2023	AMB	April 15, 2023		No	AAG	NA	WSS	NA			Wrong Study Design: Case Report				(Title/Abstract)
331	Di Biagio, A., et al. (2009). "Whole body bone scintigraphy in tenofovir-related osteomalacia: A case report." Journal of Medical Case Reports 3.		TSY	June 15, 2023	AMB	April 15, 2023		No	AAG	NA	WSS	NA			Wrong study design (duplicate): Case report				(Title/Abstract)
332	Di Biagio, A., et al. (2011). "Risk factors for chronic kidney disease among human immunodeficiency virus-infected patients: A European case control study." Clinical Nephrology 75(6): 518-523.		TSY	June 15, 2023	AMB	April 15, 2023		Yes	AAG	January 17, 2024	WSS	January 21, 2024		No	Wrong outcome: no outcome report
333	Di Biagio, A., et al. (2011). "Risk factors for chronic kidney disease among human immunodeficiency virus-infected patients: A European case control study." Clinical Nephrology 75(6): 518-523.		TSY	June 15, 2023	AMB	April 15, 2023		No	AAG	NA	WSS	NA			Wrong outcome (Duplicate): no outcome report				(Title/Abstract)
334	Di Mascio, M., et al. (2009). "Antiretroviral Tissue Kinetics: In Vivo Imaging Using Positron Emission Tomography." Antimicrobial Agents and Chemotherapy 53(10): 4086-4095.		TSY	June 15, 2023	AMB	April 15, 2023		No	AAG	NA	WSS	NA			Wrong patient population and outcome: no outcome report, pharmacokinetics study in rats				(Title/Abstract)
335	Dietrich, L. G., et al. (2020). Contribution of Genetic Background and Data Collection on Adverse Events of Anti-human Immunodeficiency Virus (HIV) Drugs (D:A:D) Clinical Risk Score to Chronic Kidney Disease in Swiss HIV-infected Persons With Normal Baseline Estimated Glomerular Filtration Rate. Clin Infect Dis, 70(5), 890-897. doi:10.1093/cid/ciz280		TSY	June 15, 2023	AMB	April 15, 2023		Yes	AAG	January 17, 2024	WSS	January 21, 2024		No	Wrong outcome: No Outcome report
336	Dietrich, L. G., et al. (2021). Rapid Progression of Kidney Dysfunction in People Living With HIV: Use of Polygenic and Data Collection on Adverse Events of Anti-HIV Drugs (D:A:D) Risk Scores. J Infect Dis, 223(12), 2145-2153. doi:10.1093/infdis/jiaa695		TSY	June 15, 2023	AMB	April 15, 2023		No	AAG	NA	WSS	NA			Wrong Outcome: Tdf(No Outcome Report)				(Title/Abstract)
337	Dietrich, L. G., et al. (2020). "Contribution of genetic background and data collection on adverse events of anti-human immunodeficiency virus (HIV) drugs (D:A:D) clinical risk score to chronic kidney disease in swiss HIV-infected persons with normal baseline estimated glomerular filtration rate." Clinical Infectious Diseases 70(5): 890-897.		TSY	June 15, 2023	AMB	April 15, 2023		No	AAG	NA	WSS	NA			Wrong outcome (duplicate): No Outcome report				(Title/Abstract)
338	Dima, A. L., et al. (2013). "Adherence to ARV medication in Romanian young adults: Self-reported behaviour and psychological barriers." Psychology, Health & Medicine 18(3): 343-354.		TSY	June 15, 2023	AMB	April 15, 2023		No	AAG	NA	WSS	NA			Wrong outcome:No outcome report				(Title/Abstract)
339	Ding, Y., et al. (2019). Effects of aging, baseline renal function and stage of HIV infection on post-treatment changes in renal function among HIV-infected patients: a retrospective cohort study. HIV Med, 20(9), 591-600. doi:10.1111/hiv.12763		TSY	June 15, 2023	AMB	April 15, 2023		Yes	AAG	January 17, 2024	WSS	January 21, 2024			Wrong outcome: Outcome not specific to TDF based regimen
340	Ding, Y., et al. (2019). "Effects of aging, baseline renal function and stage of HIV infection on post-treatment changes in renal function among HIV-infected patients: a retrospective cohort study." HIV Medicine 20(9): 591-600.		TSY	June 15, 2023	AMB	April 15, 2023		no	AAG	NA	WSS	NA			Wrong outcome (duplicate): No outcome report specific to TDF based regimen				(Title/Abstract)
341	Diop, S. A., et al. (2013). [Efficacy and tolerance of tenofovir-lamivudine-efavirenz combination in HIV-1 patients in Fann Teaching Hospital in Dakar]. Bull Soc Pathol Exot, 106(1), 22-26. doi:10.1007/s13149-012-0272-7		TSY	June 15, 2023	AMB	April 15, 2023		No	AAG	NA	WSS	NA			Wrong Outcome: Tdf(No Outcome Report)				(Title/Abstract)
342	Doku, P. N. (2022). "Child maltreatment and associated sociodemographic factors among children affected by HIV/AIDS in Ghana: a multi-informant perspective." AIDS Care - Psychological and Socio-Medical Aspects of AIDS/HIV.		TSY	June 15, 2023	AMB	April 15, 2023		No	AAG	NA	WSS	NA			Wrong study population: Pediatrics				(Title/Abstract)
343	Domingo, P., et al. (2010). "Assessment and management of kidney disease in the HIV-1-infected patient. A practical review." Enfermedades Infecciosas y Microbiologia Clinica 28(3): 185-198.		TSY	June 15, 2023	AMB	April 15, 2023		No	AAG	NA	WSS	NA			Wrong study design: Literature review on renal dysfunction related to HIV and its treatment				(Title/Abstract)
344	Domingo, P., et al. (2019). "Predictive factors of renal impairment in HIV-infected patients on antiretroviral therapy: Results from the VACH longitudinal cohort study." Nefrologia 39(5): 497-505.		TSY	June 15, 2023	AMB	April 15, 2023		Yes	AAG	January 17, 2024	WSS	January 21, 2024		Yes	Included
345	Doraivelu, K., et al. (2022). "Multidisciplinary providers’ perspectives on engaging young black, gay, bisexual and other men who have sex with men living with HIV in mental health care services." AIDS Care - Psychological and Socio-Medical Aspects of AIDS/HIV.		TSY	June 15, 2023	AMB	April 15, 2023		No	AAG	NA	WSS	NA			Wrong outcome: No outcome report, mental health service among HIV infected different population				(Title/Abstract)
346	Dorward, J., et al. (2018). Clinic-Based Evaluation of a Point-of-Care Creatinine Assay to Screen for Renal Impairment Among HIV-Positive Patients Receiving Tenofovir Disoproxil Fumarate. J Acquir Immune Defic Syndr, 77(4), e36-e39. doi:10.1097/qai.0000000000001613		TSY	June 15, 2023	AMB	April 15, 2023		Yes	AAG	January 17, 2024	WSS	January 21, 2024		No	Wrong outcome:No outcome report
347	Dos Santos, T. R., et al. (2014). "Malignant syphilis in an AIDS patient." Infection.		TSY	June 15, 2023	AMB	April 15, 2023		No	AAG	NA	WSS	NA			Wrong study design: Case report				(Title/Abstract)
348	Drak, D., et al. (2019). Renal function and risk factors for renal disease for patients receiving HIV pre-exposure prophylaxis at an inner metropolitan health service. PLoS One, 14(1), e0210106. doi:10.1371/journal.pone.0210106		TSY	June 15, 2023	AMB	April 15, 2023		No	AAG	NA	WSS	NA			Wrong Patient Population:Non Hiv Patients				(Title/Abstract)
349	Drak, D., et al. (2021). Renal impairment in a large-scale HIV preexposure prophylaxis implementation cohort. AIDS, 35(14), 2319-2326. doi:10.1097/qad.0000000000003035		TSY	June 15, 2023	AMB	April 15, 2023		No	AAG	NA	WSS	NA			Wrong Patient Population:Baseline Ckd				(Title/Abstract)
350	Drak, D., et al. (2022). Fanconi syndrome in a patient receiving pre-exposure prophylaxis for HIV infection: case report. Sex Health, 19(3), 224-227. doi:10.1071/sh21185		TSY	June 15, 2023	AMB	April 15, 2023		No	AAG	NA	WSS	NA			Wrong Study Design: Case Report				(Title/Abstract)
351	Duggan, J. M., et al. (2009). "Adherence to antiretroviral therapy: a survey of factors associated with medication usage." AIDS Care 21(9): 1141-1147.		TSY	June 15, 2023	AMB	April 15, 2023		No	AAG	NA	WSS	NA			Wrong outcome:No outcome report				(Title/Abstract)
352	Dunn, D., et al. (2008). "Current CD4 cell count and the short-term risk of AIDS and death before the availability of effective antiretroviral therapy in HIV-infected children and adults." Journal of Infectious Diseases 197(3): 398-404.		TSY	June 15, 2023	AMB	April 15, 2023		No	AAG	NA	WSS	NA			Wrong patient population:Pediatrics				(Title/Abstract)
353	Duraikkannu, D., et al. (2022). "Differential Expression of miRNA-192 is a Potential Biomarker for HIV Associated Immune Recovery Uveitis." Ocular Immunology and Inflammation.		TSY	June 15, 2023	AMB	April 15, 2023		No	AAG	NA	WSS	NA			Wrong outcome: No outcome report, ocular disease in HIV infected patients				(Title/Abstract)
354	Durham, S. H., et al. (2023). Cabotegravir: The First Long-Acting Injectable for HIV Preexposure Prophylaxis. Ann Pharmacother, 57(3), 306-316. doi:10.1177/10600280221102532		TSY	June 15, 2023	AMB	April 15, 2023		No	AAG	NA	WSS	NA			Wrong Study Design: Litrature Review				(Title/Abstract)
355	Durvasula, R. and T. R. Miller (2014). "Substance Abuse Treatment in Persons with HIV/AIDS: Challenges in Managing Triple Diagnosis." Behavioral Medicine 40(2): 43-52.		TSY	June 25, 2023	AMB	April 15, 2023		No	AAG	NA	WSS	NA			Wrong study design: Literature review				(Title/Abstract)
356	Durvasula, R. and T. R. Miller (2014). "Substance Abuse Treatment in Persons with HIV/AIDS: Challenges in Managing Triple Diagnosis." Behavioral Medicine 40(2): 43-52.		TSY	June 25, 2023	AMB	April 15, 2023		No	AAG	NA	WSS	NA			Wrong study design (Duplicate): Literature review				(Title/Abstract)
357	Eaton, E. F., et al. (2019). Brief Report: Kidney Dysfunction Does Not Contribute Significantly to Antiretroviral Therapy Modification in Treatment-Naive PLWH Receiving Initial ART. J Acquir Immune Defic Syndr, 81(1), e6-e9. doi:10.1097/qai.0000000000001999		TSY	June 25, 2023	AMB	April 15, 2023		No	AAG	NA	WSS	NA			Wrong Outcome: Tdf(No Outcome Report)				(Title/Abstract)
358	Eaton, L. A., et al. (2012). "A reanalysis of a behavioral intervention to prevent incident HIV infections: Including indirect effects in modeling outcomes of Project EXPLORE." AIDS Care - Psychological and Socio-Medical Aspects of AIDS/HIV.		TSY	June 25, 2023	AMB	April 15, 2023		No	AAG	NA	WSS	NA			Wrong outcome: No outcome report, behavioural intervention to prevent HIV				(Title/Abstract)
359	Ebcioglu, Z., et al. (2016). "Belatacept Conversion in an HIV-Positive Kidney Transplant Recipient With Prolonged Delayed Graft Function." American Journal of Transplantation 16(11): 3278-3281.		TSY	June 25, 2023	AMB	April 15, 2023		No	AAG	NA	WSS	NA			Wrong study design: Case report				(Title/Abstract)
360	Edén, A., et al. (2007). "Immune activation of the central nervous system is still present after >4 years of effective highly active antiretroviral therapy." Journal of Infectious Diseases 196(12): 1779-1783.		TSY	June 25, 2023	AMB	April 15, 2023		No	AAG	NA	WSS	NA			Wrong outcome:No outcome report				(Title/Abstract)
361	Edwards, L. V. (2006). "Perceived social support and HIV/AIDS medication adherence among African American women." Qualitative Health Research 16(5): 679-691.		TSY	June 25, 2023	AMB	April 15, 2023		No	AAG	NA	WSS	NA			Wrong outcome:No outcome report				(Title/Abstract)
362	Eg Hansen, A. B., et al. (2004). "Severe metabolic acidosis and renal failure in an HIV-1 patient receiving tenofovir." Scandinavian Journal of Infectious Diseases 36(5): 389-391.		TSY	June 25, 2023	AMB	April 15, 2023		No	AAG	NA	WSS	NA			Wrong study design: Case report				(Title/Abstract)
363	Egbe, C. A., et al. (2015). "Cryptococcus neoformans infection among human immunodeficiency virus patients on highly active antiretroviral therapy in Benin City, Nigeria." New Zealand Journal of Medical Laboratory Science 69(1): 21-23.		TSY	June 25, 2023	AMB	April 15, 2023		No	AAG	NA	WSS	NA			Wrong outcome:No outcome report				(Title/Abstract)
364	Egbe, C. A., et al. (2015). "Cryptococcus neoformans infection among human immunodeficiency virus patients on highly active antiretroviral therapy in Benin City, Nigeria." New Zealand Journal of Medical Laboratory Science 69(1): 21-23.		TSY	June 25, 2023	AMB	April 15, 2023		No	AAG	NA	WSS	NA			Wrong outcome (Duplicate):No outcome report				(Title/Abstract)
365	Egger, M., et al. (2002). "Prognosis of HIV-1-infected patients starting highly active antiretroviral therapy: a collaborative analysis of prospective studies." Lancet 360(9327): 119-129.		TSY	June 25, 2023	AMB	April 15, 2023		No	AAG	NA	WSS	NA			Wrong outcome:No outcome report				(Title/Abstract)
366	Ehlert, N., et al. (2013). [Severe oral mucositis in a patient with HIV infection]. Dtsch Med Wochenschr, 138(31-32), 1601-1605. doi:10.1055/s-0033-1343296		TSY	June 25, 2023	AMB	April 15, 2023		Yes	AAG	NA	WSS	NA			Wrong Study Design: Case Report				(Title/Abstract)
367	Ekrikpo, U. E., et al. (2018). "Prevalence and correlates of chronic kidney disease (CKD) among ART-naive HIV patients in the Niger-Delta region of Nigeria." Medicine (United States) 97(16).		TSY	June 25, 2023	AMB	April 15, 2023		Yes	AAG	January 22 2024	WSS	Janruary 26, 2024		No	Wrong outcome: No outcome report specific to TDF based regimen
368	El Karoui, K., et al. (2007). "Sarcoidosis-like reaction related to Propionibacterium acnes and immune restoration syndrome in HIV infection." Journal of Rheumatology 34(12): 2495-2496.		TSY	June 25, 2023	AMB	April 15, 2023		No	AAG	NA	WSS	NA			Wrong study design: Case report				(Title/Abstract)
369	Elwell, K. (2016). "Facilitators and barriers to treatment adherence within PMTCT programs in Malawi." AIDS Care 28(8): 971-975.		TSY	June 25, 2023	AMB	April 15, 2023		No	AAG	NA	WSS	NA			Wrong patient population:Pregnant women				(Title/Abstract)
370	Elzi, L., et al. (2010). "Treatment modification in human immunodeficiency virus-infected individuals starting combination antiretroviral therapy between 2005 and 2008." Archives of Internal Medicine 170(1): 57-65.		TSY	June 25, 2023	AMB	April 15, 2023		No	AAG	NA	WSS	NA			Wrong outcome:No outcome report				(Title/Abstract)
371	Elzomor, A., et al. (2022). "Human Immunodeficiency Virus Status Does Not Independently Predict 2-Year Complications Following Total Knee Arthroplasty." Journal of Knee Surgery.		TSY	June 25, 2023	AMB	April 15, 2023		No	AAG	NA	WSS	NA			Wrong outcome: No outcome report, total knee arthroplasty in osteoarthritis among patients with HIV				(Title/Abstract)
372	Emery, S., et al. (2008). "Major clinical outcomes in antiretroviral therapy (ART)-naive participants and in those not receiving ART at baseline in the SMART study." Journal of Infectious Diseases 197(8): 1133-1144.		TSY	June 25, 2023	AMB	April 15, 2023		No	AAG	NA	WSS	NA			Wrong outcome:No outcome report				(Title/Abstract)
373	Endris, A., Ermias, D., Workagegnehu, H., & Oumer, A. M. (2020). Assessment of renal dysfunction and associated factors among patients on tenofovir based antiretroviral treatment at Gondar University Hospital, North West Ethiopia: retrospective institution based cross sectional study. Journal of AIDS and HIV Research, 12(2), 34-44.		TSY	June 25, 2023	AMB	April 15, 2023		Yes	AAG	January 22 2024	WSS	Janruary 26, 2024		Yes	Included
374	Epah, J. and R. Schäfer (2021). "Implications of hematopoietic stem cells heterogeneity for gene therapies." Gene Therapy.		TSY	June 25, 2023	AMB	April 15, 2023		No	AAG	NA	WSS	NA			Wrong study design: Literature review on HSCT heterogeneity in gene therapy				(Title/Abstract)
375	Eron, J. J., et al. (2024). Bictegravir/emtricitabine/tenofovir alafenamide in adults with HIV-1 and end-stage kidney disease on chronic haemodialysis. HIV Med. doi:10.1111/hiv.13721		TSY	June 25, 2023	AMB	April 15, 2023		No	AAG	NA	WSS	NA			Wrong Patient Population:Baseline Ckd				(Title/Abstract)
376	Eron, J. J., et al. (2018). Safety of elvitegravir, cobicistat, emtricitabine, and tenofovir alafenamide in HIV-1-infected adults with end-stage renal disease on chronic haemodialysis: an open-label, single-arm, multicentre, phase 3b trial. Lancet HIV. doi:10.1016/s2352-3018(18)30296-0		TSY	June 25, 2023	AMB	April 15, 2023		No	AAG	NA	WSS	NA			Wrong patient population: Patient with end stage renal failure receiving TAF				(Title/Abstract)
377	Eron, J. J., et al. (2019). "Safety of elvitegravir, cobicistat, emtricitabine, and tenofovir alafenamide in HIV-1-infected adults with end-stage renal disease on chronic haemodialysis: an open-label, single-arm, multicentre, phase 3b trial." The Lancet HIV 6(1): e15-e24.		TSY	June 25, 2023	AMB	April 15, 2023		No	AAG	NA	WSS	NA			Wrong patient population (duplicate): Patient with end stage renal failure receiving TAF				(Title/Abstract)
378	Eshleman, S. H., et al. (2001). "Impact of human immunodeficiency virus type 1 (HIV-1) subtype on women receiving single-dose nevirapine prophylaxis to prevent HIV-1 vertical transmission (HIV Network for Prevention Trials 012 study)." Journal of Infectious Diseases 184(7): 914-917.		TSY	June 25, 2023	AMB	April 15, 2023		No	AAG	NA	WSS	NA			Wrong patient population:Pregnant women				(Title/Abstract)
379	Esposito, A., et al. (2011). "Rate and determinants of treatment response to different antiretroviral combination strategies in subjects presenting at HIV-1 diagnosis with advanced disease." BMC Infectious Diseases: 341.		TSY	June 25, 2023	AMB	April 15, 2023		No	AAG	NA	WSS	NA			Wrong outcome: No outcome report specific to TDF based regimen, immunological and virological outcome with ART				(Title/Abstract)
380	Estrella, M. M., et al. (2013). Antiretroviral-treated HIV-infected women have similar long-term kidney function trajectories as HIV-uninfected women. AIDS Res Hum Retroviruses, 29(5), 755-760. doi:10.1089/aid.2012.0248		TSY	June 25, 2023	AMB	April 15, 2023		Yes	AAG	January 22 2024	WSS	Janruary 26, 2024		No	Wrong outcome:No outcome report
381	Estrella, M. M., et al. (2014). Editorial commentary: Risks and benefits of tenofovir in the context of kidney dysfunction in sub-Saharan Africa. Clin Infect Dis, 58(10), 1481-1483. doi:10.1093/cid/ciu123		TSY	June 25, 2023	AMB	April 15, 2023		No	AAG	NA	WSS	NA			Wrong Study Design: Editorial Commentatry				(Title/Abstract)
382	Estripeaut, D., et al. (2016). "Analysis of the social and psychosocial factors associated with adherence to antiretroviral therapy in adolescents with perinatal HIV-1 infection in Panama from a gender perspective." AIDS Care 28: 66-72.		TSY	June 25, 2023	AMB	April 15, 2023		No	AAG	NA	WSS	NA			Wrong patient population:Adolescents (age>12 to 18 years)				(Title/Abstract)
383	Fabian, J. and S. Naicker (2008). "HIV infection and the kidney." Southern African Journal of HIV Medicine(29): 12-17.		TSY	June 25, 2023	AMB	April 15, 2023		No	AAG	NA	WSS	NA			Wrong outcome: No outcome report				(Title/Abstract)
384	Fabrizio, C., et al. (2022). "Cidofovir for treating complicated monkeypox in a man with acquired immune deficiency syndrome." Infection.		TSY	June 25, 2023	AMB	April 15, 2023		No	AAG	NA	WSS	NA			Wrong study design: Case report				(Title/Abstract)
385	Fafin, C., et al. (2012). Increased time exposure to tenofovir is associated with a greater decrease in estimated glomerular filtration rate in HIV patients with kidney function of less than 60 ml/min/1.73 m2. Nephron Clin Pract, 120(4), c205-214. doi:10.1159/000342377		TSY	June 25, 2023	AMB	April 15, 2023		No	AAG	NA	WSS	NA			Wrong Patient Population:Baseline Ckd				(Title/Abstract)
386	Fairley, C. K., et al. (2003). "Randomized trial of an adherence programme for clients with HIV." International Journal of STD & AIDS 14(12): 805-809.		TSY	June 25, 2023	AMB	April 15, 2023		No	AAG	NA	WSS	NA			Wrong outcome:No outcome report				(Title/Abstract)
387	Falasca, K., et al. (2017). Predictive factors and prevalence of microalbuminuria in HIV-infected patients: a cross-sectional analysis. BMC Nephrol, 18(1), 255. doi:10.1186/s12882-017-0672-9		TSY	June 25, 2023	AMB	April 15, 2023		No	AAG	NA	WSS	NA			Wrong Outcome: Tdf(No Outcome Report)				(Title/Abstract)
388	Farag, M. S., et al. (2021). "Effectiveness and Renal Safety of Tenofovir Alafenamide Fumarate among Chronic Hepatitis B Patients: Real-World Study." Journal of Viral Hepatitis 28(6): 942-950.		TSY	June 25, 2023	AMB	April 15, 2023		No	AAG	NA	WSS	NA			Wrong patient population: Patient with chronic hepatitis B virus receiving TAF				(Title/Abstract)
389	Farthing, H., et al. (2019). "Discomfort discussing HIV/AIDS and lack of awareness are barriers to partner-to-partner pre-exposure prophylaxis education." International Journal of STD & AIDS 30(2): 147-153.		TSY	June 25, 2023	AMB	April 15, 2023		No	AAG	NA	WSS	NA			Wrong outcome:No outcome report				(Title/Abstract)
390	Federspiel, J., et al. (2021). "Interactions between highly active antiretroviral therapy and over-the-counter agents: A cautionary note." Drug and Therapeutics Bulletin.		TSY	June 25, 2023	AMB	April 15, 2023		No	AAG	NA	WSS	NA			Wrong study design and patient population: Case report on ART and over the counter drugs in pregnant women				(Title/Abstract)
391	Feldman, J. G., et al. (2006). "Association of cigarette smoking with HIV prognosis among women in the HAART era: a report from the Women's Interagency HIV Study." American Journal of Public Health 96(6): 1060-1065.		TSY	June 25, 2023	AMB	April 15, 2023		No	AAG	NA	WSS	NA			Wrong outcome:No outcome report				(Title/Abstract)
392	Feng, L., et al. (2022). "Clinical Characteristics and Outcomes of Chronic Kidney Disease in People Living with HIV in a Resource-Limited Center of Central China." AIDS Research and Human Retroviruses 38(9): 726-734.		TSY	June 25, 2023	AMB	April 15, 2023		Yes	AAG	January 22 2024	WSS	Janruary 26, 2024		Yes	Included
393	Fernandez-Fernandez, B., et al. (2011). Tenofovir nephrotoxicity: 2011 update. AIDS Res Treat, 2011, 354908. doi:10.1155/2011/354908		TSY	June 25, 2023	AMB	April 15, 2023		No	AAG	NA	WSS	NA			Wrong Study Design: Litrature Review				(Title/Abstract)
394	Fernando, S. K., et al. (2008). Prevalence of chronic kidney disease in an urban HIV infected population. Am J Med Sci, 335(2), 89-94. doi:10.1097/MAJ.0b013e31812e6b34		TSY	June 25, 2023	AMB	April 15, 2023		No	AAG	NA	WSS	NA			Wrong Outcome: Tdf(No Outcome Report)				(Title/Abstract)
395	Ferreira, A. A. C. M., et al. (2022). "Disparities in HIV continuum of care in the paediatric population: A real-life study in Brazil." HIV Medicine.		TSY	June 25, 2023	AMB	April 15, 2023		No	AAG	NA	WSS	NA			Wrong patient population: Pediatrics				(Title/Abstract)
396	Fine, D. M. (2005). Editorial comment: tenofovir nephrotoxicity--vigilance required. AIDS Read, 15(7), 362-363.		TSY	June 25, 2023	AMB	April 15, 2023		No	AAG	NA	WSS	NA			Wrong Study Design: Editorial Comment				(Title/Abstract)
397	Fine, D. M. and M. G. Atta (2007). "Kidney disease in the HIV-infected patient." AIDS Patient Care and STDs 21(11): 813-824.		TSY	June 25, 2023	AMB	April 15, 2023		No	AAG	NA	WSS	NA			Wrong study design: Literature review on kidney disease in HIV				(Title/Abstract)
398	Fine, D. M., et al. (2008). "Kidney biopsy in HIV: Beyond HIV-associated nephropathy." American Journal of Kidney Diseases 51(3): 504-514.		TSY	June 25, 2023	AMB	April 15, 2023		No	AAG	NA	WSS	NA			Wrong study design: Case report				(Title/Abstract)
399	Finfer, S., et al. (2022). "Lymphopenia in sepsis—an acquired immunodeficiency?" Immunology and Cell Biology.		TSY	June 25, 2023	AMB	April 15, 2023		No	AAG	NA	WSS	NA			Wrong study design: Literature review of lymphopenia in non HIV infected patients with sepsis				(Title/Abstract)
400	Fioroti, C. E. A., et al. (2022). Tenofovir-induced renal and bone toxicity: report of two cases and literature review. Rev Inst Med Trop Sao Paulo, 64, e10. doi:10.1590/s1678-9946202264010		TSY	June 25, 2023	AMB	April 15, 2023		No	AAG	NA	WSS	NA			Wrong Study Design: Case Reports And Litrature Review				(Title/Abstract)
401	Fischl, M. A., et al. (2003). "A randomized trial of 2 different 4-drug antiretroviral regimens versus a 3-drug regimen, in advanced human immunodeficiency virus disease." Journal of Infectious Diseases 188(5): 625-634.		TSY	June 25, 2023	AMB	April 15, 2023		No	AAG	NA	WSS	NA			Wrong outcome:No outcome report				(Title/Abstract)
402	Fisher, M., et al. (2014). Switching from ritonavir to cobicistat in HIV patients with renal impairment who are virologically suppressed on a protease inhibitor. J Int AIDS Soc, 17(4 Suppl 3), 19824. doi:10.7448/ias.17.4.19824		TSY	June 25, 2023	AMB	April 15, 2023		No	AAG	NA	WSS	NA			Wrong Patient Population:Baseline Ckd				(Title/Abstract)
403	Flanagan, S., et al. (2014). The effect of tenofovir on renal function in HIV-positive pregnant women. J Int AIDS Soc, 17(4 Suppl 3), 19694. doi:10.7448/ias.17.4.19694		TSY	June 25, 2023	AMB	April 15, 2023		No	AAG	NA	WSS	NA			Wrong Outcome: Tdf(No Outcome Report)				(Title/Abstract)
404	Flandre, P., et al. (2011). Risk factors of chronic kidney disease in HIV-infected patients. Clin J Am Soc Nephrol, 6(7), 1700-1707. doi:10.2215/cjn.09191010		TSY	June 25, 2023	AMB	April 24, 2023		Yes	AAG	January 22 2024	WSS	Janruary 26, 2024			Wrong outcome: Outcome not specifc to Tdf Based Regimen
405	Flandre, P., et al. (2016). "Does first-line antiretroviral regimen impact risk for chronic kidney disease whatever the risk group?" AIDS 30(9): 1433-1438.		TSY	June 25, 2023	AMB	April 24, 2023		Yes	AAG	January 22 2024	WSS	Janruary 26, 2024		Yes	Included
406	Fleming, P. J., et al. (2016). "HIV testing, care, and treatment experiences among the steady male partners of female sex workers living with HIV in the Dominican Republic." AIDS Care 28(6): 699-704.		TSY	June 25, 2023	AMB	April 24, 2023		No	AAG	NA	WSS	NA			Wrong outcome:No outcome report				(Title/Abstract)
407	Fletcher, M. R., et al. (2022). "Stakeholder-led design of a mobile HIV clinic model to enhance engagement and retention in HIV care in the Southern United States." AIDS Care - Psychological and Socio-Medical Aspects of AIDS/HIV.		TSY	June 25, 2023	AMB	April 24, 2023		No	AAG	NA	WSS	NA			Wrong outcome: No outcome report , mobile HIV clinic				(Title/Abstract)
408	Florindo, A. A., et al. (2007). "Leisure time physical activity prevents accumulation of central fat in HIV/AIDS subjects on highly active antiretroviral therapy." International Journal of STD & AIDS 18(10): 692-696.		TSY	June 25, 2023	AMB	April 24, 2023		No	AAG	NA	WSS	NA			Wrong outcome:No outcome report				(Title/Abstract)
409	Fonseca Lima, R. A., et al. (2022). "Adherence to antiretroviral therapy and factors associated with non-adherence: a cohort study at two referral services in Brazil." AIDS Care - Psychological and Socio-Medical Aspects of AIDS/HIV.		TSY	June 25, 2023	AMB	April 24, 2023		No	AAG	NA	WSS	NA			Wrong outcome: No outcome report , adherence to ART				(Title/Abstract)
410	Fontana, R. J. (2009). "Side effects of long-term oral antiviral therapy for hepatitis B." Hepatology 49(SUPPL. 5): S185-S195.		TSY	June 25, 2023	AMB	April 24, 2023		No	AAG	NA	WSS	NA			Wrong study design: Literature on side effect of hepatitis B treatment				(Title/Abstract)
411	Fontana, R. J. (2009). Side effects of long-term oral antiviral therapy for hepatitis B. Hepatology, 49(5 Suppl), S185-195. doi:10.1002/hep.22885		TSY	June 25, 2023	AMB	April 24, 2023		Yes	AAG	NA	WSS	NA			Wrong study design (duplicate): Literature on side effect of hepatitis B treatment				(Title/Abstract)
412	Fontecha, M., et al. (2019). "Long-term improvement in renal, bone, lipid parameters, and CD4/CD8 ratio in HIV-infected patients switching to a dual therapy with lamivudine plus boosted darunavir." Infectious Diseases 51(4): 293-298.		TSY	June 25, 2023	AMB	April 24, 2023		No	AAG	January 27, 2024	WSS	Janruary 26, 2024			Wrong outcome: Outcome not specific to TDF based regimen
413	Forrester, J. E. and K. A. Sztam (2011). "Micronutrients in HIV/AIDS: is there evidence to change the WHO 2003 recommendations?" American Journal of Clinical Nutrition 94(6): 1683S-1689S.		TSY	June 25, 2023	AMB	April 24, 2023		No	AAG	NA	WSS	NA			Wrong study design: Literature review				(Title/Abstract)
414	Franceschini, N., et al. (2018). "Genetic Testing in Clinical Settings." American Journal of Kidney Diseases 72(4): 569-581.		TSY	June 25, 2023	AMB	April 24, 2023		No	AAG	NA	WSS	NA			Wrong study design: Literature review on genetic testing				(Title/Abstract)
415	Francisci, D., et al. (2011). HIV-2 infection, end-stage renal disease and protease inhibitor intolerance: which salvage regimen? Clin Drug Investig, 31(5), 345-349. doi:10.1007/bf03256933		TSY	June 25, 2023	AMB	April 24, 2023		No	AAG	NA	WSS	NA			Wrong Study Design: Case Report				(Title/Abstract)
416	Francisci, D., et al. (2011). "HIV-2 infection, end-stage renal disease and protease inhibitor intolerance: Which salvage regimen?" Clinical Drug Investigation 31(5): 345-349.		TSY	June 25, 2023	AMB	April 24, 2023		No	AAG	NA	WSS	NA			Wrong study design (duplicate): Case report on HIV 2				(Title/Abstract)
417	Franey, C., et al. (2009). Renal impairment in a rural African antiretroviral programme. BMC Infect Dis, 9, 143. doi:10.1186/1471-2334-9-143		TSY	June 25, 2023	AMB	April 24, 2023		Yes	AAG	January 27, 2024	WSS	Janruary 26, 2024			Wrong outcome: Outcome not specifc to Tdf Based Regimen
418	Frank, L. R., et al. (2011). "Self-Reported Satisfaction with HIV Services Including the AIDS Drug Assistance Program." Journal of HIV/AIDS & Social Services 10(2): 139-160.		TSY	June 25, 2023	AMB	April 24, 2023		No	AAG	NA	WSS	NA			Wrong outcome:No outcome report				(Title/Abstract)
419	Freiberg, M. S., et al. (2020). "Effect of Zinc Supplementation vs Placebo on Mortality Risk and HIV Disease Progression among HIV-Positive Adults with Heavy Alcohol Use: A Randomized Clinical Trial." JAMA Network Open.		TSY	June 25, 2023	AMB	April 24, 2023		No	AAG	NA	WSS	NA			Wrong outcome: No outcome report, zinc supplementation on mortalityand HIV progression				(Title/Abstract)
420	Frigati, L., et al. (2019). Prevalence of risk factors for chronic kidney disease in South African youth with perinatally acquired HIV. Pediatr Nephrol, 34(2), 313-318. doi:10.1007/s00467-018-4080-6		TSY	June 25, 2023	AMB	April 24, 2023		No	AAG	NA	WSS	NA			Wrong patient population: Children and adolescents				(Title/Abstract)
421	Frigati, L., et al. (2019). "Prevalence of risk factors for chronic kidney disease in South African youth with perinatally acquired HIV." Pediatric Nephrology 34(2): 313-318.		TSY	June 25, 2023	AMB	April 24, 2023		No	AAG	NA	WSS	NA			Wrong patient population (duplicate): Children and adolescents				(Title/Abstract)
422	Fritzsche, C., et al. (2017). Effect of Tenofovor Diproxil Fumarate on Renal Function and Urinalysis Abnormalities in HIV-Infected Cameroonian Adults. Am J Trop Med Hyg, 97(5), 1445-1450. doi:10.4269/ajtmh.17-0060		TSY	June 25, 2023	AMB	April 24, 2023		Yes	AAG	January 27, 2024	WSS	Janruary 26, 2024		Yes	Included
423	Fujimoto, K., et al. (2022). "Social networks, high-risk anal HPV and coinfection with HIV in young sexual minority men." Sexually Transmitted Infections.		TSY	June 25, 2023	AMB	April 24, 2023		No	AAG	NA	WSS	NA			Wrong outcome: No outcome report , human pappiloma virus anal infection in HIV				(Title/Abstract)
424	Fuller, T., et al. (2022). "Real-world experience with weight gain among pregnant women living with HIV who are using integrase inhibitors." HIV Medicine.		TSY	June 25, 2023	AMB	April 24, 2023		No	AAG	NA	WSS	NA			Wrong patient population: Pregnant women				(Title/Abstract)
425	Gagneux-Brunon, A., et al. (2017). "CKD-EPI equation: A suitable Glomerular Filtration Rate estimate for drug dosing in HIV-infected patients." Medecine et Maladies Infectieuses 47(4): 266-270.		TSY	June 25, 2023	AMB	April 24, 2023		No	AAG	NA	WSS	NA			Wrong outcome: No outcome report , comparison of glomerular filtration estimation methods in HIV				(Title/Abstract)
426	Gallant, J. E., et al. (2008). The 3-year renal safety of a tenofovir disoproxil fumarate vs. a thymidine analogue-containing regimen in antiretroviral-naive patients. AIDS, 22(16), 2155-2163. doi:10.1097/QAD.0b013e3283112b8e		TSY	June 25, 2023	AMB	April 24, 2023		Yes	AAG	January 27, 2024	WSS	Janruary 26, 2024		No	Wrong outcome:No outcome report
427	Gallant, J. E., et al. (2009). Renal function with use of a tenofovir-containing initial antiretroviral regimen. AIDS, 23(15), 1971-1975. doi:10.1097/QAD.0b013e32832c96e9		TSY	June 25, 2023	AMB	April 24, 2023		Yes	AAG	January 27, 2024	WSS	Janruary 26, 2024		No	Wrong outcome:No outcome report
428	Gallant, J. E., et al. (2005). "Early virologic nonresponse to tenofovir, abacavir, and lamivudine in HIV-infected antiretroviral-naive subjects." Journal of Infectious Diseases 192(11): 1921-1930.		TSY	June 25, 2023	AMB	April 24, 2023		No	AAG	NA	WSS	NA			Wrong outcome:No outcome report				(Title/Abstract)
429	Gallant, J., et al. (2018). "Healthcare utilization and direct costs of non-infectious comorbidities in HIV-infected patients in the USA." Current Medical Research and Opinion 34(1): 13-23.		TSY	June 25, 2023	AMB	April 24, 2023		No	AAG	NA	WSS	NA			Wrong outcome: No outcome report , healthcare utilization and cost for comorbidities in HIV				(Title/Abstract)
430	Gameiro, J., et al. (2019). "Acute kidney injury in HIV-infected patients: a critical review." HIV Medicine 20(2): 77-87.		TSY	June 25, 2023	AMB	April 24, 2023		No	AAG	NA	WSS	NA			Wrong study design: Literature review on Acute kidney injury in HIV				(Title/Abstract)
431	Gandhi, M., et al. (2009). Nonnucleoside reverse transcriptase inhibitor pharmacokinetics in a large unselected cohort of HIV-infected women. J Acquir Immune Defic Syndr, 50(5), 482-491. doi:10.1097/qai.0b013e31819c3376		TSY	June 25, 2023	AMB	April 24, 2023		No	AAG	NA	WSS	NA			Wrong Outcome				(Title/Abstract)
432	García Agudo, R., et al. (2016). Spanish multicentre PIBHE study: Prevalence and immunization of chronic hepatitis B in haemodialysis patients in Spain. Nefrología, 36(2), 126-132. doi:10.1016/j.nefro.2015.10.013		TSY	June 25, 2023	AMB	April 24, 2023		No	AAG	NA	WSS	NA			Wrong Patient Population: Hbv				(Title/Abstract)
433	Garg, S., et al. (2011). "Incidence and predictors of acute kidney injury in an urban cohort of subjects with HIV and hepatitis C virus coinfection." AIDS Patient Care and STDs 25(3): 135-141.		TSY	June 25, 2023	AMB	April 24, 2023		Yes	AAG	February 5, 2024	WSS	February 2, 2024		No	Wrong outcome: No outcome report
434	Garg, S., et al. (2011). "Incidence and Predictors of Acute Kidney Injury in an Urban Cohort of Subjects with HIV and Hepatitis C Virus Coinfection." AIDS Patient Care and STDs 25(3): 135-141.		TSY	June 25, 2023	AMB	April 24, 2023		No	AAG	NA	WSS	NA			Wrong outcome (Duplicate): No outcome report , acute kidney injury in HIV/HBV				(Title/Abstract)
435	Garimella, P. S., et al. (2019). "Markers of kidney tubule function and risk of cardiovascular disease events and mortality in the SPRINT trial." European Heart Journal 40(42): 3486-3493.		TSY	June 25, 2023	AMB	April 24, 2023		No	AAG	NA	WSS	NA			Wrong patient population: Non HIV infected patients with baseline CKD				(Title/Abstract)
436	Garimella, T., et al. (2015). "Single-dose pharmacokinetics and safety of daclatasvir in subjects with renal function impairment." Antiviral Therapy 20(5): 535-543.		TSY	June 25, 2023	AMB	April 24, 2023		No	AAG	NA	WSS	NA			Wrong patient population: Non HIV infected patients (HCV) with baseline CKD				(Title/Abstract)
437	Garvie, P. A., et al. (2007). "Efficacy of a pill-swallowing training intervention to improve antiretroviral medication adherence in pediatric patients with HIV/AIDS." Pediatrics 119(4): e893-899.		TSY	June 25, 2023	AMB	April 24, 2023		No	AAG	NA	WSS	NA			Wrong patient population:Pediatrics				(Title/Abstract)
438	Garza Tovar, O. A., et al. (2021). "Serum electrolytes and renal alterations in HIV-seropositive Mexican subjects." Medicine (United States) 100(20): E26016.		TSY	June 25, 2023	AMB	April 24, 2023		No	AAG	NA	WSS	NA			Wrong outcome: No outcome report				(Title/Abstract)
439	Gaspar, G., et al. (2004). Fanconi syndrome and acute renal failure in a patient treated with tenofovir: a call for caution. AIDS, 18(2), 351-352. doi:10.1097/00002030-200401230-00035		TSY	June 25, 2023	AMB	April 24, 2023		No	AAG	NA	WSS	NA			Wrong Study Design: Case Report				(Title/Abstract)
440	Gathogo, E., et al. (2014). "End-stage kidney disease and kidney transplantation in HIV-positive patients: An observational cohort study." Journal of Acquired Immune Deficiency Syndromes 67(2): 177-180.		TSY	June 25, 2023	AMB	April 24, 2023		No	AAG	NA	WSS	NA			Wrong outcome: No outcome report				(Title/Abstract)
441	Gayet-Ageron, A., et al. (2007). No change in calculated creatinine clearance after tenofovir initiation among Thai patients. J Antimicrob Chemother, 59(5), 1034-1037. doi:10.1093/jac/dkm064		TSY	June 25, 2023	AMB	April 24, 2023		Yes	AAG	February 5, 2024	WSS	February 2, 2024		No	Wrong patient population: Baseline Outcome
442	Gebretsadik, E. G., et al. (2017). "Prevalence of chronic kidney diseases and determinants among TDF users of pregnant and lactating women based on eGFR-cg, and MDRD-4 in hospital setting of north east Amhara, Ethiopia." International Journal of One Health 6(1): 6-9.		TSY	June 25, 2023	AMB	April 24, 2023		No	AAG	NA	WSS	NA			Wrong patient population: Pregnant and lactating				(Title/Abstract)
443	Gelman, B. B. (2015). "Neuropathology of HAND With Suppressive Antiretroviral Therapy: Encephalitis and Neurodegeneration Reconsidered." Current HIV/AIDS Reports.		TSY	June 25, 2023	AMB	April 24, 2023		No	AAG	NA	WSS	NA			Wrong study design: Literature review HIV and CNS dysfunction				(Title/Abstract)
444	Gengiah, T., et al. (2012). "The influence of tuberculosis treatment on efavirenz clearance in patients co-infected with HIV and tuberculosis." European Journal of Clinical Pharmacology 68(5): 689-695.		TSY	June 25, 2023	AMB	April 24, 2023		No	AAG	NA	WSS	NA			Wrong outcome:No outcome report				(Title/Abstract)
445	Geragotellis, A., et al. (2022). Tenofovir alafenamide: An initial experience at Groote Schuur Hospital, Cape Town, South Africa. S Afr Med J, 112(2), 13505.		TSY	June 25, 2023	AMB	April 24, 2023		No	AAG	NA	WSS	NA			Wrong patient population: Patients receiving TAF				(Title/Abstract)
446	Geragotellis, A., et al. (2022). "Tenofovir alafenamide: An initial experience at Groote Schuur Hospital, Cape Town, South Africa." South African Medical Journal 112(2): 113-116.		TSY	June 25, 2023	AMB	April 24, 2023		No	AAG	NA	WSS	NA			Wrong patient population (duplicate): Patients receiving TAF				(Title/Abstract)
447	Gérard, L., et al. (2007). Renal function in antiretroviral-experienced patients treated with tenofovir disoproxil fumarate associated with atazanavir/ritonavir. Antivir Ther, 12(1), 31-39.		TSY	June 25, 2023	AMB	April 24, 2023		Yes	AAG	February 5, 2024	WSS	February 2, 2024		No	Wrong Outcome: No Outcome Report
448	Gervasoni, C., et al. (2014). Telaprevir therapy, renal impairment, and their effects on the pharmacokinetics of tenofovir in HIV/hepatitis C virus coinfected patients. AIDS, 28(2), 285-287. doi:10.1097/qad.0000000000000088		TSY	June 25, 2023	AMB	April 24, 2023		No	AAG	NA	WSS	NA			Wrong Study Design: Case Report				(Title/Abstract)
449	Ghate, M., et al. (2014). "Cognitive Function among HIV Infected Children in Pune." Indian Journal of Pediatrics.		TSY	June 25, 2023	AMB	April 24, 2023		No	AAG	NA	WSS	NA			Wrong patient population:Cognitive function in childeren with HIV and ART				(Title/Abstract)
450	Gheuens, E., et al. (2010). "Prevalence of chronic renal failure stage 3 or more in HIV-infected patients in Antwerp: An observational study." Acta Clinica Belgica 65(6): 392-398.		TSY	June 25, 2023	AMB	April 24, 2023		No	AAG	NA	WSS	NA			Wrong patient population: Pediatric patients included (0 and above years old)				(Title/Abstract)
451	Gibson, A. K., et al. (2016). "Tenofovir Alafenamide." Annals of Pharmacotherapy 50(11): 942-952.		TSY	June 25, 2023	AMB	April 24, 2023		No	AAG	NA	WSS	NA			Wrong study design: Literature review				(Title/Abstract)
452	Gini, J., et al. (2019). "Widespread use of herbal medicines by people living with human immunodeficiency virus and contamination of herbal medicines with antiretrovirals in Nigeria." International Journal of STD & AIDS 30(3): 371-377.		TSY	June 25, 2023	AMB	April 24, 2023		No	AAG	NA	WSS	NA			Wrong outcome:No outcome report				(Title/Abstract)
453	Gish, R. G., et al. (2012). Similar risk of renal events among patients treated with tenofovir or entecavir for chronic hepatitis B. Clin Gastroenterol Hepatol, 10(8), 941-946; quiz e968. doi:10.1016/j.cgh.2012.04.008		TSY	June 25, 2023	AMB	April 24, 2023		No	AAG	NA	WSS	NA			Wrong patient population: Patients with chronic hepatitis B virus, receiviong TDF				(Title/Abstract)
454	Gish, R. G., et al. (2012). "Similar Risk of Renal Events Among Patients Treated With Tenofovir or Entecavir for Chronic Hepatitis B." Clinical Gastroenterology and Hepatology 10(8): 941-946.		TSY	June 25, 2023	AMB	April 24, 2023		No	AAG	NA	WSS	NA			Wrong patient population (duplicate): Patients with chronic hepatitis B virus, receiviong TDF				(Title/Abstract)
455	Glaser, N., et al. (2016). "The prevalence of renal impairment in individuals seeking HIV testing in Urban Malawi." BMC Nephrology 17(1).		TSY	June 25, 2023	AMB	April 24, 2023		No	AAG	NA	WSS	NA			Wrong patient population: CKD in patients with HIV but ART naive				(Title/Abstract)
456	Glinsmann-Gibson, B., et al. (2019). "Recommendations for Tissue Microarray Construction and Quality Assurance." Applied Immunohistochemistry and Molecular Morphology.		TSY	June 25, 2023	AMB	April 24, 2023		No	AAG	NA	WSS	NA			Wrong outcome: Tissue microarrays construction and quality control to prevent viation among samples				(Title/Abstract)
457	Godinho, R., et al. (2019). Severe rhabdomyolysis-induced acute kidney injury following concomitant use of Genvoya® (EVG/COBI/FTC/TAF) and simvastatin; a case report. BMC Nephrol, 20(1), 69. doi:10.1186/s12882-019-1257-6		TSY	June 25, 2023	AMB	April 24, 2023		No	AAG	NA	WSS	NA			Wrong Study Design: Case Report				(Title/Abstract)
458	Goicoechea, M., et al. (2006). "Determinants of CD4+ T cell recovery during suppressive antiretroviral therapy: association of immune activation, T cell maturation markers, and cellular HIV-1 DNA." Journal of Infectious Diseases 194(1): 29-37.		TSY	June 25, 2023	AMB	April 24, 2023		No	AAG	NA	WSS	NA			Wrong outcome:No outcome report				(Title/Abstract)
459	Goicoechea, M., et al. (2008). "Greater tenofovir-associated renal function decline with protease inhibitor-based versus nonnucleoside reverse-transcriptase inhibitor-based therapy." Journal of Infectious Diseases 197(1): 102-108.		TSY	June 25, 2023	AMB	April 24, 2023		Yes	AAG	February 5, 2024	WSS	February 2, 2024		No	Wrong outcome:No outcome report
460	Gomez, J., et al. (2023). "Hidradenitis suppurativa in sexual and gender minorities: A review and considerations for providers." Journal of the American Academy of Dermatology.		TSY	June 25, 2023	AMB	April 24, 2023		No	AAG	NA	WSS	NA			Wrong study design: Literature review on hidradenitis suppurativa in sexual and gender minorities				(Title/Abstract)
461	Gómez-Ayerbe, C., et al. (2021). "Acute hepatitis C virus infection and direct-acting antiviral drugs: Perfect combination to eliminate the epidemic?" International Journal of STD and AIDS.		TSY	June 25, 2023	AMB	April 24, 2023		No	AAG	NA	WSS	NA			Wrong patient population: Patients with acute hepatitis C virus and direct antivirals				(Title/Abstract)
462	Gonzalez, J. S., et al. (2004). "Social support, positive states of mind, and HIV treatment adherence in men and women living with HIV/AIDS." Health Psychology 23(4): 413-418.		TSY	June 25, 2023	AMB	April 24, 2023		No	AAG	NA	WSS	NA			Wrong outcome:No outcome report				(Title/Abstract)
463	Gordon, D., et al. (2013). "Suspected buruli ulcer of the face: A case report from Ethiopia." Pediatric Infectious Disease Journal.		TSY	June 25, 2023	AMB	April 24, 2023		No	AAG	NA	WSS	NA			Wrong study design: Case report in a male pediatric with Buruli ulcer				(Title/Abstract)
464	Gorriz, J. L., et al. (2014). [Executive summary of the recommendations on the evaluation and management of renal disease in human immunodeficiency virus-infected patients]. Enferm Infecc Microbiol Clin, 32(9), 583-597. doi:10.1016/j.eimc.2014.09.002		TSY	June 25, 2023	AMB	April 24, 2023		No	AAG	NA	WSS	NA			Wrong Study Design: Guideline				(Title/Abstract)
465	Górriz, J. L., et al. (2014). Executive summary of the consensus document on the management of renal disease in HIV-infected patients. Nefrología, 34(6), 768-788. doi:10.3265/Nefrologia.pre2014.Sep.12745		TSY	June 25, 2023	AMB	April 24, 2023		No	AAG	NA	WSS	NA			Wrong Study Design (duplicate): Guideline				(Title/Abstract)
466	Gorriz, J. L., et al. (2014). "Executive summary of the recommendations on the evaluation and management of renal disease in human immunodeficiency virus-infected patients." Enfermedades Infecciosas y Microbiologia Clinica 32(9): 583-597.		TSY	June 25, 2023	AMB	April 24, 2023		No	AAG	NA	WSS	NA			Wrong Study Design (duplicate): Guideline				(Title/Abstract)
467	Górriz, J. L., et al. (2014). Consensus document on the management of renal disease in HIV-infected patients. Nefrología, 34 Suppl 2, 1-81. doi:10.3265/Nefrologia.pre2014.Jul.12674		TSY	June 25, 2023	AMB	April 24, 2023		No	AAG	NA	WSS	NA			Wrong Study Design (duplicate): Guideline				(Title/Abstract)
468	Gracey, D. M., et al. (2013). Tenofovir-associated Fanconi syndrome in patients with chronic hepatitis B monoinfection. Antivir Ther, 18(7), 945-948. doi:10.3851/imp2649		TSY	June 25, 2023	AMB	April 24, 2023		No	AAG	NA	WSS	NA			Wrong Study Design: Case Report				(Title/Abstract)
469	Gracey, D., et al. (2011). Improvement in chronic renal impairment following the discontinuation of tenofovir in two HIV-infected patients. Nephrology (Carlton), 16(4), 453-455. doi:10.1111/j.1440-1797.2010.01394.x		TSY	June 25, 2023	AMB	April 24, 2023		No	AAG	NA	WSS	NA			Wrong Study Design: Case Report				(Title/Abstract)
470	Gracey, D., et al. (2013). "Screening and management of renal disease in human immunodeficiency virus-infected patients in Australia." Internal Medicine Journal 43(4): 410-416.		TSY	June 25, 2023	AMB	April 24, 2023		No	AAG	NA	WSS	NA			Wrong outcome: No outcome report, screening and management of risk factors for renal disease in patients with HIV				(Title/Abstract)
471	Gravemann, S., et al. (2014). Low-grade proteinuria is highly prevalent in HIV-positive patients on antiretroviral treatment. AIDS, 28(12), 1783-1789. doi:10.1097/qad.0000000000000324		TSY	June 25, 2023	AMB	April 24, 2023		No	AAG	NA	WSS	NA			Wrong Outcome: Tdf(No Outcome Report)				(Title/Abstract)
472	Greenberg, K. I., et al. (2015). "HIV and HCV Medications in End-Stage Renal Disease." Seminars in Dialysis 28(4): 397-403.		TSY	June 25, 2023	AMB	April 24, 2023		No	AAG	NA	WSS	NA			Wrong study design: Literature review on HIV and HCV midications in ESRD				(Title/Abstract)
473	Greenberg, L., et al. (2022). "Integrase Strand Transfer Inhibitor Use and Cancer Incidence in a Large Cohort Setting." Open Forum Infectious Diseases 9(3).		TSY	June 25, 2023	AMB	April 24, 2023		No	AAG	NA	WSS	NA			Wrong outcome: No outcome report, cancer incidence wth integrase strand transfer inhibitors				(Title/Abstract)
474	Greig, S. L. and E. D. Deeks (2015). "Abacavir/Dolutegravir/Lamivudine Single-Tablet Regimen: A Review of Its Use in HIV-1 Infection." Drugs.		TSY	June 25, 2023	AMB	April 24, 2023		No	AAG	NA	WSS	NA			Wrong study design: Literature review on bacavir/Dolutegravir/Lamivudine Single-Tablet Regimen in HIV use				(Title/Abstract)
475	Greig, S. L., et al. (2016). Elvitegravir/Cobicistat/Emtricitabine/Tenofovir Alafenamide: A Review in HIV-1 Infection. Drugs, 76(9), 957-968. doi:10.1007/s40265-016-0586-z		TSY	June 25, 2023	AMB	April 24, 2023		No	AAG	NA	WSS	NA			Wrong Study Design: Litrature Review				(Title/Abstract)
476	Gross, R., et al. (2006). "A simple, dynamic measure of antiretroviral therapy adherence predicts failure to maintain HIV-1 suppression." Journal of Infectious Diseases 194(8): 1108-1114.		TSY	June 25, 2023	AMB	April 24, 2023		No	AAG	NA	WSS	NA			Wrong outcome:No outcome report				(Title/Abstract)
477	Grusky, O., et al. (2003). "Evaluation of a brief low-cost intervention to improve antiretroviral treatment decisions." AIDS Care 15(5): 1-1.		TSY	June 25, 2023	AMB	April 24, 2023		No	AAG	NA	WSS	NA			Wrong outcome:No outcome report				(Title/Abstract)
478	Guaraldi, G., et al. (2009). Glomerular filtration rates in HIV-infected patients treated with and without tenofovir: a prospective, observational study. J Antimicrob Chemother, 63(2), 374-379. doi:10.1093/jac/dkn499		TSY	June 25, 2023	AMB	April 24, 2023		Yes	AAG	February 5, 2024	WSS	February 2, 2024		No	Wrong Outcome: No outcome report
479	Guillemi, S. A., et al. (2016). Effects of a switch from tenofovir- to abacavir-based antiretroviral therapy, with or without atazanavir, on renal function. J Int AIDS Soc, 19(1), 20995. doi:10.7448/ias.19.1.20995		TSY	June 25, 2023	AMB	April 24, 2023		Yes	AAG	February 5, 2024	WSS	February 2, 2024		No	Wrong data: Insufficient data
480	Gulick, R. M., et al. (2006). "Three- vs four-drug antiretroviral regimens for the initial treatment of HIV-1 infection: a randomized controlled trial." JAMA: Journal of the American Medical Association 296(7): 769-781.		TSY	June 25, 2023	AMB	April 24, 2023		No	AAG	NA	WSS	NA			Wrong outcome:No outcome report				(Title/Abstract)
481	Gulick, R. M., et al. (2007). "Phase 2 study of the safety and efficacy of vicriviroc, a CCR5 inhibitor, in HIV-1-infected, treatment-experienced patients: AIDS clinical trials group 5211." Journal of Infectious Diseases 196(2): 304-312.		TSY	June 25, 2023	AMB	April 24, 2023		No	AAG	NA	WSS	NA			Wrong outcome:No outcome report				(Title/Abstract)
482	Guma, M., et al. (2006). "Human cytomegalovirus infection is associated with increased proportions of NK cells that express the CD94/NKG2C receptor in aviremic HIV-1-positive patients." Journal of Infectious Diseases 194(1): 38-41.		TSY	July 15, 2023	AMB	April 24, 2023		No	AAG	NA	WSS	NA			Wrong outcome:No outcome report				(Title/Abstract)
483	Gupta, G., et al. (2017). "Proteinuria in HIV-infected Indian children." Tropical Doctor 47(3): 230-233.		TSY	July 15, 2023	AMB	April 24, 2023		No	AAG	NA	WSS	NA			Wrong patient population: Proteinuria in HIV infected Indian children				(Title/Abstract)
484	Gupta, R. K., et al. (2007). "Tipranavir/T20-based salvage regimens highly effective and durable against HIV-1 with evidence for genotypic predictability of response in clinical practice." International Journal of STD & AIDS 18(9): 630-632.		TSY	July 15, 2023	AMB	April 24, 2023		No	AAG	NA	WSS	NA			Wrong outcome and small sample size: no outcome report and small sample size				(Title/Abstract)
485	Gupta, S. K., et al. (2013). Effects of switching from efavirenz to raltegravir on endothelial function, bone mineral metabolism, inflammation, and renal function: a randomized, controlled trial. J Acquir Immune Defic Syndr, 64(3), 279-283. doi:10.1097/qai.0b013e3182a97c39		TSY	July 15, 2023	AMB	April 24, 2023		No	AAG	NA	WSS	NA			Wrong Outcome: Tdf(No Outcome Report)				(Title/Abstract)
486	Gupta, S. K., et al. (2014). Cystatin C-based renal function changes after antiretroviral initiation: a substudy of a randomized trial. Open Forum Infect Dis, 1(1), ofu003. doi:10.1093/ofid/ofu003		TSY	July 15, 2023	AMB	April 24, 2023		Yes	AAG	February 12, 2024	WSS	February 9, 2024		No	Wrong Outcome: Outcome not specific to TDF based regimen
487	Gupta, S. K., et al. (2019). Renal safety of tenofovir alafenamide vs. tenofovir disoproxil fumarate: a pooled analysis of 26 clinical trials. AIDS, 33(9), 1455-1465. doi:10.1097/qad.0000000000002223		TSY	July 15, 2023	AMB	April 24, 2023		No	AAG	NA	WSS	NA			Wrong Patient Population: Children Or Mixed				(Title/Abstract)
488	Gupta, V., et al. (2011). "Metabolic and body composition changes after six months of highly active antiretroviral therapy in northern Indian patients." International Journal of STD & AIDS 22(1): 46-49.		TSY	July 15, 2023	AMB	April 24, 2023		No	AAG	NA	WSS	NA			Wrong outcome:No outcome report				(Title/Abstract)
489	Ha, N. B., et al. (2015). Renal Function in Chronic Hepatitis B Patients Treated With Tenofovir Disoproxil Fumarate or Entecavir Monotherapy: A Matched Case-Cohort Study. J Clin Gastroenterol, 49(10), 873-877. doi:10.1097/mcg.0000000000000325		TSY	July 15, 2023	AMB	April 24, 2023		No	AAG	NA	WSS	NA			Wrong patient population: Patients with chronic hepatitis B virus, renal function in TDF or Entecavir monotherapy				(Title/Abstract)
490	Ha, N. B., et al. (2015). "Renal Function in Chronic Hepatitis B Patients Treated With Tenofovir Disoproxil Fumarate or Entecavir Monotherapy A Matched Case-Cohort Study." Journal of Clinical Gastroenterology 49(10): 873-877.		TSY	July 15, 2023	AMB	April 24, 2023		No	AAG	NA	WSS	NA			Wrong patient population (duplicate): Patients with chronic hepatitis B virus, renal function in TDF or Entecavir monotherapy				(Title/Abstract)
491	Haas, D. W., et al. (2005). "Pharmacogenetics of long-term responses to antiretroviral regimens containing Efavirenz and/or Nelfinavir: an Adult Aids Clinical Trials Group Study." Journal of Infectious Diseases 192(11): 1931-1942.		TSY	July 15, 2023	AMB	April 24, 2023		No	AAG	NA	WSS	NA			Wrong outcome:No outcome report				(Title/Abstract)
492	Hadzimuratovic, B., et al. (2021). "Impact of Tenofovir Disoproxil-Induced Fanconi Syndrome on Bone Material Quality: A Case Report." JBMR Plus 5(6).		TSY	July 15, 2023	AMB	April 24, 2023		No	AAG	NA	WSS	NA			Wrong study design: Case report in TDF induced fanconi syndrom on bone				(Title/Abstract)
493	Haffejee, F., et al. (2022). "Four years later: Do South Africans know what pre-exposure prophylaxis for HIV is?" AIDS Care - Psychological and Socio-Medical Aspects of AIDS/HIV.		TSY	July 15, 2023	AMB	April 24, 2023		No	AAG	NA	WSS	NA			Wrong patient population: Knowledge assessment on PrEP among students and clinic users				(Title/Abstract)
494	Halkitis, P., et al. (2003). "Characteristics of HIV antiretroviral treatments, access and adherence in an ethnically diverse sample of men who have sex with men." AIDS Care 15(1): 89-89.		TSY	July 15, 2023	AMB	April 24, 2023		No	AAG	NA	WSS	NA			Wrong outcome:No outcome report				(Title/Abstract)
495	Hall, A. M., et al. (2011). "Tenofovir-Associated Kidney Toxicity in HIV-Infected Patients: A Review of the Evidence." American Journal of Kidney Diseases 57(5): 773-780.		TSY	July 15, 2023	AMB	April 24, 2023		No	AAG	NA	WSS	NA			Wrong study design: Literature review on TDF associated kidney toxicity				(Title/Abstract)
496	Halle, M. P., et al. (2019). "Clinical characteristics and outcome of HIV infected patients with chronic kidney disease in Sub Saharan Africa: An example from in Cameroon." BMC Nephrology 20(1).		TSY	July 15, 2023	AMB	April 24, 2023		No	AAG	NA	WSS	NA			Wrong patient population: Patients with baseline CKD				(Title/Abstract)
497	Hamilton, M. M., et al. (2007). "The relationship between type and quality of social support and HIV medication adherence." Journal of HIV/AIDS & Social Services 6(1/2): 39-63.		TSY	July 15, 2023	AMB	April 24, 2023		No	AAG	NA	WSS	NA			Wrong outcome:No outcome report				(Title/Abstract)
498	Hammer, S. M., et al. (2006). "Treatment for adult HIV infection: 2006 recommendations of the International AIDS Society-USA panel." JAMA: Journal of the American Medical Association 296(7): 827-875.		TSY	July 15, 2023	AMB	April 24, 2023		No	AAG	NA	WSS	NA			Wrong study design: Guideline				(Title/Abstract)
499	Hammer, S. M., et al. (2008). "Antiretroviral treatment of adult HIV infection - 2008 recommendations of the International AIDS Society USA panel." Jama-Journal of the American Medical Association 300(5): 555-570.		TSY	July 15, 2023	AMB	April 24, 2023		No	AAG	NA	WSS	NA			Wrong study design: Guideline on HIV				(Title/Abstract)
500	Hammer, S. M., et al. (2008). "Antiretroviral treatment of adult HIV infection: 2008 recommendations of the International AIDS Society-USA panel." JAMA: Journal of the American Medical Association 300(5): 555-570.		TSY	July 15, 2023	AMB	April 24, 2023		No	AAG	NA	WSS	NA			Wrong study design (duplicate): Guideline				(Title/Abstract)
501	Hamzah, L., et al. (2019). Optimizing antiretroviral regimens in chronic kidney disease. Curr Opin Infect Dis, 32(1), 1-7. doi:10.1097/qco.0000000000000509		TSY	July 15, 2023	AMB	April 24, 2023		No	AAG	NA	WSS	NA			Wrong Study Design: Litrature Review				(Title/Abstract)
502	Han, W. M., et al. (2020). "Validation of the D:A:D Chronic Kidney Disease Risk Score Model among People Living with HIV in the Asia-Pacific." Journal of Acquired Immune Deficiency Syndromes 85(4): 489-497.		TSY	July 15, 2023	AMB	May 1, 2023		Yes	AAG	February 12, 2024	WSS	February 9, 2024		No	Wrong outcome: No outcome report
503	Hanna, D. B., et al. (2007). "AIDS-defining opportunistic illnesses in the HAART era in New York City." AIDS Care 19(2): 264-272.		TSY	July 15, 2023	AMB	May 1, 2023		No	AAG	NA	WSS	NA			Wrong outcome:No outcome report				(Title/Abstract)
504	Hansen, A. B., et al. (2004). Severe metabolic acidosis and renal failure in an HIV-1 patient receiving tenofovir. Scand J Infect Dis, 36(5), 389-392. doi:10.1080/00365540410027157		TSY	July 15, 2023	AMB	May 1, 2023		No	AAG	NA	WSS	NA			Wrong Study Design: Case Report				(Title/Abstract)
505	Hara, M., et al. (2015). Atazanavir nephrotoxicity. Clin Kidney J, 8(2), 137-142. doi:10.1093/ckj/sfv015		TSY	July 15, 2023	AMB	May 1, 2023		No	AAG	NA	WSS	NA			Wrong Study Design: Litrature Review				(Title/Abstract)
506	Hara, M., et al. (2018). "The renal pathological findings in Japanese HIV-infected individuals with CKD: a clinical case series from a single center." Clinical and Experimental Nephrology 22(1): 68-77.		TSY	July 15, 2023	AMB	May 1, 2023		No	AAG	NA	WSS	NA			Wrong study design: Case series				(Title/Abstract)
507	Harbell, J., et al. (2013). "Solid organ transplants in HIV-infected patients." Current HIV/AIDS Reports 10(3): 217-225.		TSY	July 15, 2023	AMB	May 1, 2023		No	AAG	NA	WSS	NA			Wrong study design: Literature review on liver, kidney transplants				(Title/Abstract)
508	Harmouche, H., et al. (2005). [Acute renal failure, Fanconi syndrome and insipidus diabetes in a HIV-infected patient treated with Tenofovir]. Rev Med Interne, 26(6), 522-523. doi:10.1016/j.revmed.2005.01.013		TSY	July 15, 2023	AMB	May 1, 2023		No	AAG	NA	WSS	NA			Wrong Study Design: Case Report				(Title/Abstract)
509	Harris, M. (2008). "Nephrotoxicity associated with antiretroviral therapy in HIV-infected patients." Expert Opinion on Drug Safety 7(4): 389-400.		TSY	July 15, 2023	AMB	May 1, 2023		No	AAG	NA	WSS	NA			Wrong study design: Literature review on risk factors and mechanisms of renal disease in ART				(Title/Abstract)
510	Harris, V. W. and T. T. Brown (2012). "Bone Loss in the HIV-Infected Patient: Evidence, Clinical Implications, and Treatment Strategies." Journal of Infectious Diseases 205: S391-S398.		TSY	July 15, 2023	AMB	May 1, 2023		No	AAG	NA	WSS	NA			Wrong study design: Literature review on osteoporosis in ART				(Title/Abstract)
511	Harrison, A., et al. (2015). "Sustained High HIV Incidence in Young Women in Southern Africa: Social, Behavioral, and Structural Factors and Emerging Intervention Approaches." Current HIV/AIDS Reports.		TSY	July 15, 2023	AMB	May 1, 2023		No	AAG	NA	WSS	NA			Wrong study design: Literature review on HIV incidence in teenages and young adult women				(Title/Abstract)
512	Hassan, K. S. and A. Balkhair (2019). "Prevalence of nephrotoxicity in HIV patients treated with tenofovir disoproxil fumarate: A single-center observational study." Oman Medical Journal 34(3): 231-237.		TSY	July 15, 2023	AMB	May 1, 2023		Yes	AAG	February 12, 2024	WSS	February 9, 2024		No	Wrong outcome: No outcome report
513	Hassan, K. S., et al. (2019). Prevalence of Nephrotoxicity in HIV Patients Treated with Tenofovir Disoproxil Fumarate: A Single-center Observational Study. Oman Med J, 34(3), 231-237. doi:10.5001/omj.2019.44		TSY	July 15, 2023	AMB	May 1, 2023		No	AAG	NA	WSS	NA			Wrong Outcome (duplicate): No Outcome Report				(Title/Abstract)
514	Hassan, M. O., et al. (2020). Design and methods of the prevalence and pharmacogenomics of tenofovir nephrotoxicity in HIV-positive adults in south-western Nigeria study. BMC Nephrol, 21(1), 436. doi:10.1186/s12882-020-02082-3		TSY	July 15, 2023	AMB	May 1, 2023		No	AAG	NA	WSS	NA			Wrong Outcome: Tdf(No Outcome Report)				(Title/Abstract)
515	Havenith, T., et al. (2017). Acute Kidney Injury After Efavirenz/Tenofovir Disoproxil Fumarate/Emtricitabine (Atripla) Overdose. Ther Drug Monit, 39(2), 91-92. doi:10.1097/ftd.0000000000000386		TSY	July 15, 2023	AMB	May 1, 2023		No	AAG	NA	WSS	NA			Wrong Study Design: Case Report				(Title/Abstract)
516	Havens, P. L., et al. (2017). Decline in Bone Mass With Tenofovir Disoproxil Fumarate/Emtricitabine Is Associated With Hormonal Changes in the Absence of Renal Impairment When Used by HIV-Uninfected Adolescent Boys and Young Men for HIV Preexposure Prophylaxis. Clin Infect Dis, 64(3), 317-325. doi:10.1093/cid/ciw765		TSY	July 15, 2023	AMB	May 1, 2023		No	AAG	NA	WSS	NA			Wrong Patient Population: Prep, Non Hiv Infected				(Title/Abstract)
517	Hawk, M., et al. (2016). "The impact of representative payee services on medication adherence among unstably housed people living with HIV/AIDS." AIDS Care 28(3): 384-389.		TSY	July 15, 2023	AMB	May 1, 2023		No	AAG	NA	WSS	NA			Wrong outcome:No outcome report				(Title/Abstract)
518	Hayakawa, Y., et al. (2020). A case of esophageal cancer with human immunodeficiency virus infection that progressed rapidly after neoadjuvant chemoradiotherapy. Clin J Gastroenterol, 13(1), 17-21. doi:10.1007/s12328-019-01028-z		TSY	July 15, 2023	AMB	May 1, 2023		No	AAG	NA	WSS	NA			Wrong Study Design: Case Report				(Title/Abstract)
519	Hazell, G. A., et al. (2022). "Impact of SARS-CoV-2 pandemic on viral suppression for young adults living with perinatally acquired HIV infection." AIDS Care - Psychological and Socio-Medical Aspects of AIDS/HIV.		TSY	July 15, 2023	AMB	May 1, 2023		No	AAG	NA	WSS	NA			Wrong outcome: No outcome report, impact of SARS COV-2 on viral supression and immunological outcome in HIV patients				(Title/Abstract)
520	Heaps, J. M., et al. (2015). "Association between brain volumes and HAND in cART-naïve HIV+ individuals from Thailand." Journal of NeuroVirology.		TSY	July 15, 2023	AMB	May 1, 2023		No	AAG	NA	WSS	NA			Wrong outcome: No outcome report, impact of HIV on brain structure				(Title/Abstract)
521	Hecht, F. M., et al. (2006). "A multicenter observational study of the potential benefits of initiating combination antiretroviral therapy during acute HIV infection." Journal of Infectious Diseases 194(6): 725-733.		TSY	July 15, 2023	AMB	May 1, 2023		No	AAG	NA	WSS	NA			Wrong outcome:No outcome report				(Title/Abstract)
522	Heckman, B. D., et al. (2004). "Adherence to antiretroviral therapy in rural persons living with HIV disease in the United States." AIDS Care 16(2): 219-230.		TSY	July 15, 2023	AMB	May 1, 2023		No	AAG	NA	WSS	NA			Wrong outcome:No outcome report				(Title/Abstract)
523	Heelon, M., et al. (2007). "Effect of a clinical pharmacist's interventions on duration of antiretroviral-related errors in hospitalized patients." American Journal of Health-System Pharmacy 64(19): 2064-2068.		TSY	July 15, 2023	AMB	May 1, 2023		No	AAG	NA	WSS	NA			Wrong outcome:No outcome report				(Title/Abstract)
524	Heiden, D. and P. Saranchuk (2011). "CMV retinitis in China and SE Asia: The way forward." BMC Infectious Diseases: 327.		TSY	July 15, 2023	AMB	May 1, 2023		No	AAG	NA	WSS	NA			Wrong study design: Commentary on CMV renitis in HIV				(Title/Abstract)
525	Hemkens, L. G., et al. (2015). Comparative effectiveness of tenofovir in treatment-naïve HIV-infected patients: systematic review and meta-analysis. HIV Clin Trials, 16(5), 178-189. doi:10.1179/1945577115y.0000000004		TSY	July 15, 2023	AMB	May 1, 2023		No	AAG	NA	WSS	NA			Wrong Study Design: Litrature Review				(Title/Abstract)
526	Herbas Ekat, M., et al. (2020). [Low Body Mass Index and impact of antiretroviral therapy on nephrotoxicity, chronic renal disease among HIV-infected patients in Brazzaville, Congo]. Nephrol Ther, 16(2), 97-104. doi:10.1016/j.nephro.2019.09.002		TSY	July 15, 2023	AMB	May 1, 2023		Yes	AAG	February 12, 2024	WSS	February 9, 2024		No	Wrong patient population:Baseline outcome
527	Herbas Ekat, M., et al. (2020). "Low Body Mass Index and impact of antiretroviral therapy on nephrotoxicity, chronic renal disease among HIV-infected patients in Brazzaville, Congo." Nephrologie et Therapeutique 16(2): 97-104.		TSY	July 15, 2023	AMB	May 1, 2023		No	AAG	NA	WSS	NA			Wrong patient population (duplicate):Baseline outcome				(Title/Abstract)
528	Herlitz, L. C., et al. (2010). Tenofovir nephrotoxicity: acute tubular necrosis with distinctive clinical, pathological, and mitochondrial abnormalities. Kidney Int, 78(11), 1171-1177. doi:10.1038/ki.2010.318		TSY	July 15, 2023	AMB	May 1, 2023		No	AAG	NA	WSS	NA			Wrong Study Design: Case Reports				(Title/Abstract)
529	Heron, J. E., et al. (2020). Renal impairment: an unnecessary barrier to HIV prevention. Sex Health, 17(3), 299-300. doi:10.1071/sh20037		TSY	July 15, 2023	AMB	May 1, 2023		No	AAG	NA	WSS	NA			Wrong Study Design: Case Report				(Title/Abstract)
530	Heron, J. E., et al. (2020). Renal proximal tubulopathy in an HIV-infected patient treated with tenofovir alafenamide and gentamicin: a case report. BMC Nephrol, 21(1), 339. doi:10.1186/s12882-020-01981-9		TSY	July 15, 2023	AMB	May 1, 2023		No	AAG	NA	WSS	NA			Wrong Study Design: Case Report				(Title/Abstract)
531	Heron, J. E., et al. (2023). Renal impairment associated with tenofovir disoproxil fumarate for antiretroviral therapy and HIV pre-exposure prophylaxis: An observational cohort study. PLoS One, 18(2), e0280339. doi:10.1371/journal.pone.0280339		TSY	July 15, 2023	AMB	May 1, 2023		No	AAG	NA	WSS	NA			Wrong Outcome: Tdf(No Outcome Report)				(Title/Abstract)
532	Heron, J. E., et al. (2020). "Renal impairment: An unnecessary barrier to HIV prevention." Sexual Health 17(3): 299-300.		TSY	July 15, 2023	AMB	May 1, 2023		No	AAG	NA	WSS	NA			Wrong study design (duplicate): Case report on TDF based regimen as PrEP in patients with CKD				(Title/Abstract)
533	Hessol, N. A., et al. (2016). "Menstrual cycle phase and single tablet antiretroviral medication adherence in women with HIV." AIDS Care 28(1): 11-21.		TSY	July 15, 2023	AMB	May 1, 2023		No	AAG	NA	WSS	NA			Wrong outcome:No outcome report				(Title/Abstract)
534	Hidalgo, J. A., et al. (2018). "Metabolic and cardiovascular comorbidities among clinically stable HIV patients on long-term ARV therapy in five ambulatory clinics in Lima-Callao, Peru." Open AIDS Journal 12(1): 126-135.		TSY	July 15, 2023	AMB	May 1, 2023		No	AAG	NA	WSS	NA			Wrong outcome: No outcome report, metabolic and cardiovascular comorbidities in HIV				(Title/Abstract)
535	Highleyman, L. (1999). FDA panel fails to recommend adefovir approval. Food and Drug Administration. Beta, 12(4), 4.		TSY	July 15, 2023	AMB	May 1, 2023		No	AAG	NA	WSS	NA			Wrong Study Design: Guideline				(Title/Abstract)
536	Hikasa, S., et al. (2017). The association between urinary liver-type fatty acid-binding protein and chronic kidney disease classification in HIV-infected Japanese patients. Clin Exp Nephrol, 21(6), 971-977. doi:10.1007/s10157-016-1347-8		TSY	July 15, 2023	AMB	May 1, 2023		Yes	AAG	NA	WSS	NA		No	Wrong outcome: Outcomenot specific to TDF based regimen
537	Hikasa, S., et al. (2019). Utility of urinary liver-type fatty acid-binding protein as a predictor of renal dysfunction in Japanese patients with HIV receiving tenofovir disoproxil fumarate with low urinary β2 microglobulin levels: a retrospective observational study. J Pharm Health Care Sci, 5, 12. doi:10.1186/s40780-019-0140-8		TSY	July 15, 2023	AMB	May 1, 2023		No	AAG	NA	WSS	NA			Wrong Outcome: Tdf(No Outcome Report)				(Title/Abstract)
538	Hikasa, S., et al. (2017). "The association between urinary liver-type fatty acid-binding protein and chronic kidney disease classification in HIV-infected Japanese patients." Clinical and Experimental Nephrology 21(6): 971-977.		TSY	July 15, 2023	AMB	May 1, 2023		No	AAG	NA	WSS	NA			Wrong outcome (duplicate): No outcome report specific to TDF based regimen				(Title/Abstract)
539	Hikasa, S., et al. (2018). "Urinary liver-type fatty acid-binding protein levels as a potential risk factor for renal dysfunction in male HIV-infected Japanese patients receiving antiretroviral therapy: a pilot study." International Journal of STD and AIDS 29(14): 1424-1431.		TSY	July 15, 2023	AMB	May 1, 2023		No	AAG	NA	WSS	NA			Wrong outcome and small sample size: No outcome report specific to TDF based regimen				(Title/Abstract)
540	Hikasa, S., et al. (2022). "Comparison between the impact of tenofovir alafenamide and that of abacavir on rapid kidney function decline: A retrospective observational study." HIV Medicine.		TSY	July 15, 2023	AMB	May 1, 2023		No	AAG	NA	WSS	NA			Wrong patient population: Patients with HIV receiving TAF or abacavir based regimen				(Title/Abstract)
541	Hill, L. (2015). "Hepatitis c virus direct-acting antiviral drug interactions and use in renal and hepatic impairment." Topics in Antiviral Medicine 23(2): 92-96.		TSY	July 15, 2023	AMB	May 1, 2023		No	AAG	NA	WSS	NA			Wrong study design: Literature review on HCV direct acting antivirals interaction and use in renal and hepatic impairement				(Title/Abstract)
542	Hill, S., et al. (2014). "Effects of pill burden on discontinuation of the initial HAART regimen in minority female patients prescribed 1 pill/day versus any other pill burden." AIDS Care 26(5): 595-601.		TSY	July 15, 2023	AMB	May 1, 2023		No	AAG	NA	WSS	NA			Wrong outcome:No outcome report				(Title/Abstract)
543	Hillman, D., et al. (2012). "Social and Clinical Determinants Influencing HIV Treatment Among Hoosiers." Journal of HIV/AIDS & Social Services 11(4): 375-387.		TSY	July 15, 2023	AMB	May 1, 2023		No	AAG	NA	WSS	NA			Wrong outcome:No outcome report				(Title/Abstract)
544	Hlebowicz, M., et al. (2019). "HIV encephalitis in a patient on antiretroviral therapy: a case report." International Journal of STD & AIDS 30(6): 617-619.		TSY	July 15, 2023	AMB	May 1, 2023		No	AAG	NA	WSS	NA			Wrong study design: Case report				(Title/Abstract)
545	Hoang, C. Q., et al. (2020). Determinants of Risk Factors for Renal Impairment among HIV-Infected Patients Treated with Tenofovir Disoproxil Fumarate-Based Antiretroviral Regimen in Southern Vietnam. Biomed Res Int, 2020, 7650104. doi:10.1155/2020/7650104		TSY	July 15, 2023	AMB	May 1, 2023		Yes	AAG	February 12, 2024	WSS	February 9, 2024		Yes	Included
546	Hoffmann, U., et al. (2021). "Assessment of Coronary Artery Disease with Computed Tomography Angiography and Inflammatory and Immune Activation Biomarkers among Adults with HIV Eligible for Primary Cardiovascular Prevention." JAMA Network Open.		TSY	July 15, 2023	AMB	May 1, 2023		No	AAG	NA	WSS	NA			Wrong outcome: No outcome report, coronary artery disease in HIV/AIDS				(Title/Abstract)
547	Holanda da Cunha, G. and M. T. Gimeniz Galvão (2016). "Effect of social support in the lives of adults with HIV/AIDS." Revista de Pesquisa: Cuidado e Fundamental 8(3): 4833-4840.		TSY	July 15, 2023	AMB	May 1, 2023		No	AAG	NA	WSS	NA			Wrong study design: Literature review				(Title/Abstract)
548	Holstad, M. M., et al. (2006). "Motivating HIV positive women to adhere to antiretroviral therapy and risk reduction behavior: the KHARMA Project." Online Journal of Issues in Nursing 11(1): 18p-18p.		TSY	July 15, 2023	AMB	May 1, 2023		No	AAG	NA	WSS	NA			Wrong outcome:No outcome report				(Title/Abstract)
549	Holt, S. G., et al. (2014). A consensus statement on the renal monitoring of Australian patients receiving tenofovir based antiviral therapy for HIV/HBV infection. AIDS Res Ther, 11, 35. doi:10.1186/1742-6405-11-35		TSY	July 15, 2023	AMB	May 1, 2023		No	AAG	NA	WSS	NA			Wrong Study Design: Litrature Review				(Title/Abstract)
550	Holt, S. G., et al. (2014). "A consensus statement on the renal monitoring of Australian patients receiving tenofovir based antiviral therapy for HIV/HBV infection." AIDS Research and Therapy 11.		TSY	July 15, 2023	AMB	May 1, 2023		No	AAG	NA	WSS	NA			Wrong study design (duplicate): Literature review onrenal monitoring in ART particularly TDF				(Title/Abstract)
551	Holtorf, A. P., et al. (2021). "Pilot approach to analyzing patient and citizen involvement in health technology assessment in four diverse low- And middle-income countries." International Journal of Technology Assessment in Health Care.		TSY	July 15, 2023	AMB	May 1, 2023		No	AAG	NA	WSS	NA			Wrong outcome: No outcome report, health technology assessment in low and middle income countries				(Title/Abstract)
552	Holtzman, C. W., et al. (2015). "Retention in Care and Medication Adherence: Current Challenges to Antiretroviral Therapy Success." Drugs.		TSY	July 15, 2023	AMB	May 1, 2023		No	AAG	NA	WSS	NA			Wrong study design: Current opinion on retention in care and medication adherence in ART				(Title/Abstract)
553	Horizon, A. A., et al. (2011). Characteristics of foot fractures in HIV-infected patients previously treated with tenofovir versus non-tenofovir-containing highly active antiretroviral therapy. HIV AIDS (Auckl), 3, 53-59. doi:10.2147/hiv.s15588		TSY	July 15, 2023	AMB	May 1, 2023		No	AAG	NA	WSS	NA			Wrong Study Design: Case Series				(Title/Abstract)
554	Hosaka, T., et al. (2022). "Renal safety and biochemical changes for 2 years after switching to tenofovir alafenamide from long-term other nucleotide analog treatment in patients with chronic hepatitis B." Hepatology Research 52(2): 153-164.		TSY	July 15, 2023	AMB	May 1, 2023		No	AAG	NA	WSS	NA			Wrong patient population: Patients with chronic hepatitis B virus, safety of TAF based regimen				(Title/Abstract)
555	Hsu, R., et al. (2021). "Risk of chronic kidney disease in people living with HIV by tenofovir disoproxil fumarate (TDF) use and baseline D:A:D chronic kidney disease risk score." HIV Medicine 22(5): 325-333.		TSY	July 15, 2023	AMB	May 1, 2023		Yes	AAG	February 19, 2024	WSS	February 12, 2024		Yes	Included
556	Hsu, Y. C., et al. (2017). "Tenofovir alafenamide as compared to tenofovir disoproxil fumarate in the management of chronic hepatitis B with recent trends in patient demographics." Expert Review of Gastroenterology and Hepatology 11(11): 999-1008.		TSY	July 15, 2023	AMB	May 1, 2023		No	AAG	NA	WSS	NA			Wrong study design: Literature review on TAF versus TDF safety in chronic hepatitis B virus				(Title/Abstract)
557	Huang, Y. S., et al. (2017). Kidney dysfunction associated with tenofovir exposure in human immunodeficiency virus-1-infected Taiwanese patients. J Microbiol Immunol Infect, 50(5), 595-603. doi:10.1016/j.jmii.2015.08.019		TSY	July 15, 2023	AMB	May 1, 2023		Yes	AAG	February 19, 2024	WSS	February 12, 2024		Yes	Included
558	Huggett, T. D., et al. (2021). "Assessment of a Hotel-Based Protective Housing Program for Incidence of SARS-CoV-2 Infection and Management of Chronic Illness among Persons Experiencing Homelessness." JAMA Network Open.		TSY	July 15, 2023	AMB	May 1, 2023		No	AAG	NA	WSS	NA			Wrong patient population and outcome: No outcome report, hotel based protective housing program for incidence of SARSCOV-2 for homeless population				(Title/Abstract)
559	Hughes, C. (2021). Renal adverse drug reactions. Curr Opin HIV AIDS, 16(6), 303-308. doi:10.1097/coh.0000000000000703		TSY	July 15, 2023	AMB	May 1, 2023		No	AAG	NA	WSS	NA			Wrong Study Design: Litrature Review				(Title/Abstract)
560	Hulgan, T., et al. (2005). "CD4 lymphocyte percentage predicts disease progression in HIV-infected patients initiating highly active antiretroviral therapy with CD4 lymphocyte counts >350 lymphocytes/mm3." Journal of Infectious Diseases 192(6): 950-957.		TSY	July 15, 2023	AMB	May 1, 2023		No	AAG	NA	WSS	NA			Wrong outcome:No outcome report				(Title/Abstract)
561	Hulgan, T., et al. (2007). "Absolute count and percentage of CD4+ lymphocytes are independent predictors of disease progression in HIV-infected persons initiating highly active antiretroviral therapy." Journal of Infectious Diseases 195(3): 425-431.		TSY	July 15, 2023	AMB	May 1, 2023		No	AAG	NA	WSS	NA			Wrong outcome:No outcome report				(Title/Abstract)
562	Hulgan, T., et al. (2008). "Hemochromatosis gene polymorphisms, mitochondrial haplogroups, and peripheral lipoatrophy during antiretroviral therapy [corrected] [published erratum appears in J INFECT DIS 2008 Jun 1;197(11):1630]." Journal of Infectious Diseases 197(6): 858-866.		TSY	July 15, 2023	AMB	May 1, 2023		No	AAG	NA	WSS	NA			Wrong patient population: Patients with Non TDF based regimen				(Title/Abstract)
563	Hung, A., et al. (2020). Prescribing rates and characteristics of recipients of tenofovir-containing regimens before and after market entry of tenofovir alafenamide. J Manag Care Spec Pharm, 26(12), 1582-1588. doi:10.18553/jmcp.2020.26.12.1582		TSY	July 15, 2023	AMB	May 1, 2023		No	AAG	NA	WSS	NA			Wrong Outcome: Tdf(No Outcome Report)				(Title/Abstract)
564	Hunt, M., et al. (2022). Renal mitochondrial toxicity: effects of thymidine analogues and tenofovir disoproxil fumarate in African people with HIV. AIDS, 36(7), 1049-1051. doi:10.1097/qad.0000000000003209		TSY	July 15, 2023	AMB	May 1, 2023		Yes	AAG	February 19, 2024	WSS	February 12, 2024		No	Wrong outcome: No outcome report
565	Hunt, P. W., et al. (2006). "Prevalence of CXCR4 tropism among antiretroviral-treated HIV-1-infected patients with detectable viremia." Journal of Infectious Diseases 194(7): 926-930.		TSY	July 15, 2023	AMB	May 1, 2023		No	AAG	NA	WSS	NA			Wrong outcome:No outcome report				(Title/Abstract)
566	Hurabielle, C., et al. (2016). "Livedoid vasculopathy associated with HIV infection in two patients: A causal relationship?" Acta Dermato-Venereologica 96(6): 844-845.		TSY	July 15, 2023	AMB	May 1, 2023		No	AAG	NA	WSS	NA			Wrong study design: Case report on livedoid vasculopathy in two patients with HIV				(Title/Abstract)
567	Hussain, S., et al. (2006). Nephrotoxicity in a child with perinatal HIV on tenofovir, didanosine and lopinavir/ritonavir. Pediatr Nephrol, 21(7), 1034-1036. doi:10.1007/s00467-006-0109-3		TSY	July 15, 2023	AMB	May 1, 2023		No	AAG	NA	WSS	NA			Wrong Patient Population: Children				(Title/Abstract)
568	Huynh, A. K., et al. (2013). "The role of mental health in mediating the relationship between social support and optimal ART adherence." AIDS Care 25(9): 1179-1184.		TSY	July 15, 2023	AMB	May 1, 2023		No	AAG	NA	WSS	NA			Wrong outcome:No outcome report				(Title/Abstract)
569	Hynes, P., et al. (2007). Acute renal failure after initiation of tenofovir disoproxil fumarate. Ren Fail, 29(8), 1063-1066. doi:10.1080/08860220701643831		TSY	July 15, 2023	AMB	May 1, 2023		No	AAG	NA	WSS	NA			Wrong Study Design: Case Report				(Title/Abstract)
570	Hyppolito, E. B., et al. (2022). "Liver transplantation in HIV patients: a case series from the Northeast region of Brazil." Arquivos de Gastroenterologia 59(3): 390-393.		TSY	July 15, 2023	AMB	May 1, 2023		No	AAG	NA	WSS	NA			Wrong study design: Case series on Liver transplantation in HIV patients				(Title/Abstract)
571	Iatan, I., et al. (2021). Tenofovir-induced osteomalacia with hypophosphataemia. BMJ Case Rep, 14(5). doi:10.1136/bcr-2020-240387		TSY	July 15, 2023	AMB	May 1, 2023		No	AAG	NA	WSS	NA			Wrong Study Design: Case Report				(Title/Abstract)
572	Iatan, I., et al. (2021). "Tenofovir-induced osteomalacia with hypophosphataemia." BMJ Case Reports 14(5).		TSY	July 15, 2023	AMB	May 1, 2023		No	AAG	NA	WSS	NA			Wrong study design (duplicate): Case report on Tenofovir-induced osteomalacia with hypophosphataemia with HIV/HBV coinfected				(Title/Abstract)
573	Ibrahim, F., et al. (2010). Immunodeficiency and renal impairment are risk factors for HIV-associated acute renal failure. AIDS, 24(14), 2239-2244. doi:10.1097/QAD.0b013e32833c85d6		TSY	July 15, 2023	AMB	May 1, 2023		No	AAG	NA	WSS	NA			Wrong Patient Population:Baseline Ckd				(Title/Abstract)
574	Igumbor, J. O., et al. (2011). "An evaluation of the impact of a community-based adherence support programme on ART outcomes in selected government HIV treatment sites in South Africa." AIDS Care 23(2): 231-236.		TSY	July 15, 2023	AMB	May 1, 2023		No	AAG	NA	WSS	NA			Wrong outcome:No outcome report				(Title/Abstract)
575	Ikeda, M., et al. (2021). Changing trends in lipid profile and biomarkers of renal function and bone metabolism before and after switching from tenofovir disoproxil fumarate to tenofovir alafenamide: a prospective observational study. AIDS Res Ther, 18(1), 30. doi:10.1186/s12981-021-00354-y		TSY	July 15, 2023	AMB	May 1, 2023		Yes	AAG	February 19, 2024	WSS	February 12, 2024		No	Wrong Outcome/Small sample: No Outcome/small sample size
576	Imaz, A., et al. (2017). Tenofovir alafenamide, emtricitabine, elvitegravir, and cobicistat combination therapy for the treatment of HIV. Expert Rev Anti Infect Ther, 15(3), 195-209. doi:10.1080/14787210.2017.1286736		TSY	July 15, 2023	AMB	May 1, 2023		No	AAG	NA	WSS	NA			Wrong Study Design: Litrature Review				(Title/Abstract)
577	Innes, S., et al. (2018). Noncommunicable diseases in adolescents with perinatally acquired HIV-1 infection in high-income and low-income settings. Curr Opin HIV AIDS, 13(3), 187-195. doi:10.1097/coh.0000000000000458		TSY	July 15, 2023	AMB	May 1, 2023		No	AAG	NA	WSS	NA			Wrong Study Design: Litrature Review				(Title/Abstract)
578	Irizarry-Alvarado, J. M., et al. (2009). "Proximal Tubular Dysfunction Associated With Tenofovir and Didanosine Causing Fanconi Syndrome and Diabetes Insipidus: A Report of 3 Cases." AIDS Reader 19(3): 114-121.		TSY	July 15, 2023	AMB	May 1, 2023		No	AAG	NA	WSS	NA			Wrong study design: Case report on renal dysfunction in tenofovir in HIV/AIDS				(Title/Abstract)
579	Isernia, V., et al. (2020). "SARS-COV2 infection in 30 HIV-infected patients followed-up in a French University Hospital." International Journal of Infectious Diseases 101: 49-51.		TSY	July 15, 2023	AMB	May 1, 2023		No	AAG	NA	WSS	NA			Wrong study design: Short communication, acute respiratory disease caused by SARCOV-2 in HIV/AIDS				(Title/Abstract)
580	Isnard-Bagnis, C., et al. (2016). [Tenofovir nephrotoxicity]. Nephrol Ther, 12(3), 179-189. doi:10.1016/j.nephro.2016.01.002		TSY	July 15, 2023	AMB	May 1, 2023		No	AAG	NA	WSS	NA			Wrong study design: Literature review on TDF nephrotoxicity				(Title/Abstract)
581	Isnard-Bagnis, C., et al. (2016). "Tenofovir nephrotoxicity." Nephrologie & Therapeutique 12(3): 179-189.		TSY	July 15, 2023	AMB	May 1, 2023		No	AAG	NA	WSS	NA			Wrong study design (duplicate): Literature review on TDF nephrotoxicity				(Title/Abstract)
582	Isoda, A., et al. (2023). Severe lactic acidosis during tenofovir disoproxil fumarate and cobicistat combination for HIV patient. BMJ Case Rep, 16(11). doi:10.1136/bcr-2023-255751		TSY	July 15, 2023	AMB	May 1, 2023		No	AAG	NA	WSS	NA			Wrong Study Design: Case Report				(Title/Abstract)
583	Iwata, K., et al. (2016). Distal renal tubular acidosis without renal impairment after use of tenofovir: a case report. BMC Pharmacol Toxicol, 17(1), 52. doi:10.1186/s40360-016-0100-y		TSY	July 15, 2023	AMB	May 1, 2023		No	AAG	NA	WSS	NA			Wrong Study Design: Case Report				(Title/Abstract)
584	Iwuji, C. C., et al. (2020). "A phase IV randomised, open-label pilot study to evaluate switching from protease-inhibitor based regimen to Bictegravir/Emtricitabine/Tenofovir Alafenamide single tablet regimen in Integrase inhibitor-naïve, virologically suppressed HIV-1 infected adults harbouring drug resistance mutations (PIBIK study): Study protocol for a randomised trial." BMC Infectious Diseas…		TSY	July 15, 2023	AMB	May 1, 2023		No	AAG	NA	WSS	NA			Wrong outcome: No outcome report				(Title/Abstract)
585	Izzedine, H. (2010). AIDS and Acute Kidney Failure.		TSY	July 15, 2023	AMB	May 1, 2023		No	AAG	NA	WSS	NA			Wrong study design: Literature review on management of acute renal failure				(Title/Abstract)
586	Izzedine, H. and G. Deray (2007). "The nephrologist in the HAART era." AIDS 21(4): 409-421.		TSY	July 15, 2023	AMB	May 1, 2023		No	AAG	NA	WSS	NA			Wrong study design: Editorial review				(Title/Abstract)
587	Izzedine, H., et al. (2003). Pharmacokinetics of tenofovir in haemodialysis. Nephrol Dial Transplant, 18(9), 1931-1933. doi:10.1093/ndt/gfg327		TSY	July 15, 2023	AMB	May 5, 2023		No	AAG	NA	WSS	NA			Wrong Study Design: Case Report				(Title/Abstract)
588	Izzedine, H., et al. (2005). Antiviral drug-induced nephrotoxicity. Am J Kidney Dis, 45(5), 804-817. doi:10.1053/j.ajkd.2005.02.010		TSY	July 15, 2023	AMB	May 5, 2023		No	AAG	NA	WSS	NA			Wrong Study Design: Litrature Review				(Title/Abstract)
589	Izzedine, H., et al. (2007). Acute renal failure in HIV patients. Nephrol Dial Transplant, 22(10), 2757-2762. doi:10.1093/ndt/gfm404		TSY	July 15, 2023	AMB	May 5, 2023		No	AAG	NA	WSS	NA			Wrong Study Design: Litrature Review				(Title/Abstract)
590	Izzedine, H., et al. (2009). The nephrotoxic effects of HAART. Nat Rev Nephrol, 5(10), 563-573. doi:10.1038/nrneph.2009.142		TSY	July 15, 2023	AMB	May 5, 2023		No	AAG	NA	WSS	NA			Wrong Study Design: Litrature Review				(Title/Abstract)
591	Izzedine, H., et al. (2003). "Pharmacokinetics of tenofovir in haemodialysis." Nephrology Dialysis Transplantation 18(9): 1931-1933.		TSY	July 15, 2023	AMB	May 5, 2023		No	AAG	NA	WSS	NA			Wrong study design: Case report on pharmacokinetics of tenofovir in haemodialysis				(Title/Abstract)
592	Izzedine, H., et al. (2004). "Antiretroviral drugs and the kidney: Dosage adjustment and renal tolerance." Current Pharmaceutical Design 10(32): 4071-4079.		TSY	July 15, 2023	AMB	May 5, 2023		No	AAG	NA	WSS	NA			Wrong study design: Literature review on ART use in kidney impairment				(Title/Abstract)
593	Izzedine, H., et al. (2005). "Antiviral drug-induced nephrotoxicity." American Journal of Kidney Diseases 45(5): 804-817.		TSY	July 15, 2023	AMB	May 5, 2023		No	AAG	NA	WSS	NA			Wrong study design: Literature review on pathogenesis of ART induced in kidney failure				(Title/Abstract)
594	Izzo, I., et al. (2018). "Effectiveness of kidney transplantation in HIV-infected recipients under combination antiretroviral therapy: a single-cohort experience (Brescia, Northern Italy)." Infection 46(1): 77-82.		TSY	July 15, 2023	AMB	May 5, 2023		No	AAG	NA	WSS	NA			Wrong patient population: HIV infected patients with kidney transplants				(Title/Abstract)
595	Jafari, A., et al. (2014). Tenofovir-induced nephrotoxicity: incidence, mechanism, risk factors, prognosis and proposed agents for prevention. Eur J Clin Pharmacol, 70(9), 1029-1040. doi:10.1007/s00228-014-1712-z		TSY	July 15, 2023	AMB	May 5, 2023		No	AAG	NA	WSS	NA			Wrong Study Design: Litrature Review				(Title/Abstract)
596	Jago, S., et al. (2022). "Cognitive and academic performance of rural Zambian youth exposed to HIV." AIDS Care - Psychological and Socio-Medical Aspects of AIDS/HIV.		TSY	July 15, 2023	AMB	May 5, 2023		No	AAG	NA	WSS	NA			Wrong patient population: Cognitive performance in HIV infected pediatrics				(Title/Abstract)
597	Jahn, A., et al. (2016). "Scaling-up antiretroviral therapy in Malawi." Bulletin of the World Health Organization 94(10): 772-776.		TSY	July 15, 2023	AMB	May 5, 2023		No	AAG	NA	WSS	NA			Wrong outcome:No outcome report				(Title/Abstract)
598	Jain, P. (2009). "DNA-guided hepatitis B treatment: Viral load is insufficient with few exceptions." World Journal of Gastroenterology 15(12): 1530-1531.		TSY	July 15, 2023	AMB	May 5, 2023		No	AAG	NA	WSS	NA			Wrong study design: Letter to the Editor DNA guided hepatitis B virus therapy				(Title/Abstract)
599	James, C. W., et al. (2004). Tenofovir-related nephrotoxicity: case report and review of the literature. Pharmacotherapy, 24(3), 415-418. doi:10.1592/phco.24.4.415.33182		TSY	July 15, 2023	AMB	May 5, 2023		No	AAG	NA	WSS	NA			Wrong Study Design: Case Report And Litrature Review				(Title/Abstract)
600	Jancy Sagaya, M. V., et al. (2011). "Level of adherence towards ART and the barriers encountered by HIV +ve clients in Madurai, South India." International Journal of Nursing Education 3(1): 17-18.		TSY	July 15, 2023	AMB	May 5, 2023		No	AAG	NA	WSS	NA			Wrong study design:Literature review				(Title/Abstract)
601	Jang, E., et al. (2020). Renal Dysfunction and Tubulopathy Induced by High-Dose Tenofovir Disoproxil Fumarate in C57BL/6 Mice. Healthcare (Basel), 8(4). doi:10.3390/healthcare8040417		TSY	July 15, 2023	AMB	May 5, 2023	AMB excluded the study due to the wrong study population, while TSY cited an incorrect study design. After their agreement, ZDA reviewed the study and confirmed the exclusion, also citing the wrong study population.	No	AAG	NA	WSS	NA			Wrong study population: Animal Study				(Title/Abstract)
602	Jang, E., et al. (2020). "Renal Dysfunction and Tubulopathy Induced by High-Dose Tenofovir Disoproxil Fumarate in C57BL/6 Mice." Healthcare 8(4).		TSY	July 15, 2023	AMB	May 5, 2023		No	AAG	NA	WSS	NA			Wrong study population (duplicate): Animal Study				(Title/Abstract)
603	Jao, J. and C. M. Wyatt (2010). "Antiretroviral Medications: Adverse Effects on the Kidney." Advances in Chronic Kidney Disease 17(1): 72-82.		TSY	July 15, 2023	AMB	May 5, 2023		No	AAG	NA	WSS	NA			Wrong study design: Literature review on nephrotoxicity of specific ART				(Title/Abstract)
604	Jaschinski, N., et al. (2023). "Recent abacavir use and incident cardiovascular disease in contemporary-treated people with HIV." AIDS 37(3): 467-475.		TSY	July 15, 2023	AMB	May 5, 2023		No	AAG	NA	WSS	NA			Wrong patient population: Patients taking ABC based regimen, not TDF				(Title/Abstract)
605	Jassat, W., et al. (2021). "Risk factors for COVID-19-related in-hospital mortality in a high HIV and tuberculosis prevalence setting in South Africa: a cohort study." The Lancet HIV 8(9): e554-e567.		TSY	July 15, 2023	AMB	May 5, 2023		No	AAG	NA	WSS	NA			Wrong outcome: No outcome report, COVID-19 related in hospital mortality among HIV/TB coinfected patients				(Title/Abstract)
606	Jaswanth, C., et al. (2019). "Short-term Changes in Urine Beta 2 Microglobulin Following Recovery of Acute Kidney Injury Resulting From Snake Envenomation." Kidney International Reports 4(5): 667-673.		TSY	July 15, 2023	AMB	May 5, 2023		No	AAG	NA	WSS	NA			Wrong patient population: marker of renal tubular dysfunction following hemotoxic envenomation, non HIV infected, not taking TDF				(Title/Abstract)
607	Jaurretche, M., et al. (2023). "HIV Care Continuum Outcomes among recently diagnosed people with HIV (PWH) in Washington, DC." Epidemiology and Infection.		TSY	July 15, 2023	AMB	May 5, 2023		No	AAG	NA	WSS	NA			Wrong outcome: No outcome report, wether patients received TDF based regimen or not not described				(Title/Abstract)
608	Jemmott, L. S., et al. (2023). "Barber-Led HIV/Sexually Transmitted Infection Risk Reduction for Young African-American Men: Efficacy and Mediation in a Cluster Randomized Controlled Trial." Journal of Adolescent Health.		TSY	July 15, 2023	AMB	May 5, 2023		No	AAG	NA	WSS	NA			Wrong patient population: Culturally appropriate theory based intervention among barbershops to reduce HIV/STI				(Title/Abstract)
609	Jha, V. and N. Prasad (2016). "CKD and Infectious Diseases in Asia Pacific: Challenges and Opportunities." American Journal of Kidney Diseases 68(1): 148-160.		TSY	July 15, 2023	AMB	May 5, 2023		No	AAG	NA	WSS	NA			Wrong study design: Literature review on infectious cause of CKD				(Title/Abstract)
610	Jhaveri, M. A., et al. (2010). Tenofovir-associated severe bone pain: I cannot walk! J Int Assoc Physicians AIDS Care (Chic), 9(5), 328-334. doi:10.1177/1545109710376595		TSY	July 15, 2023	AMB	May 5, 2023		No	AAG	NA	WSS	NA			Wrong Study Design: Case Report				(Title/Abstract)
611	Ji, S. X., et al. (2022). "Epidemiological investigation and proteomic profiling of typical TCM syndrome in HIV/AIDS immunological nonresponders." Anatomical Record.		TSY	July 15, 2023	AMB	May 5, 2023		No	AAG	NA	WSS	NA			Wrong outcome: No outcome report, wether patients received TDF based regimen or not not described				(Title/Abstract)
612	Jimenez, H. R., et al. (2019). "Drug interaction after ritonavir discontinuation: considerations for antiretroviral therapy changes in renal transplant recipients." International Journal of STD & AIDS 30(7): 710-714.		TSY	July 15, 2023	AMB	May 5, 2023		No	AAG	NA	WSS	NA			Wrong study design:Case report				(Title/Abstract)
613	Jimenez, H. R., et al. (2019). "Drug interaction after ritonavir discontinuation: considerations for antiretroviral therapy changes in renal transplant recipients." International Journal of STD and AIDS 30(7): 710-714.		TSY	July 15, 2023	AMB	May 5, 2023		No	AAG	NA	WSS	NA			Wrong study design (duplicate): Case report on kidney transplant in ART				(Title/Abstract)
614	Jimenez, H. R., et al. (2019). Drug interaction after ritonavir discontinuation: considerations for antiretroviral therapy changes in renal transplant recipients. Int J STD AIDS, 30(7), 710-714. doi:10.1177/0956462419829989		TSY	July 20, 2023	AMB	May 5, 2023		No	AAG	NA	WSS	NA			Wrong study design (duplicate): Case report on kidney transplant in ART				(Title/Abstract)
615	Johnson, C. J., et al. (2009). "Adherence to antiretroviral medication in older adults living with HIV/AIDS: a comparison of alternative models." AIDS Care 21(5): 541-551.		TSY	July 20, 2023	AMB	May 5, 2023		No	AAG	NA	WSS	NA			Wrong outcome:No outcome report				(Title/Abstract)
616	Johnson, D. C., et al. (2012). Tenofovir use and renal insufficiency among pregnant and general adult population of HIV-infected, ART-naïve individuals in Lilongwe, Malawi. PLoS One, 7(7), e41011. doi:10.1371/journal.pone.0041011		TSY	July 20, 2023	AMB	May 5, 2023		Yes	AAG	February 22, 2024	WSS	February 17, 2024		No	Wrong Patient Population:Baseline outcome
617	Johnson, M. O., et al. (2006). "A social problem-solving model of adherence to HIV medications." Health Psychology 25(3): 355-363.		TSY	July 20, 2023	AMB	May 5, 2023		No	AAG	NA	WSS	NA			Wrong outcome:No outcome report				(Title/Abstract)
618	Jones, D. L., et al. (2003). "Influencing medication adherence among women with AIDS." AIDS Care 15(4): 463-474.		TSY	July 20, 2023	AMB	May 5, 2023		No	AAG	NA	WSS	NA			Wrong outcome:No outcome report				(Title/Abstract)
619	Jones, R., et al. (2004). Renal dysfunction with tenofovir disoproxil fumarate-containing highly active antiretroviral therapy regimens is not observed more frequently: a cohort and case-control study. J Acquir Immune Defic Syndr, 37(4), 1489-1495. doi:10.1097/01.qai.0000138983.45235.02		TSY	July 20, 2023	AMB	May 5, 2023		Yes	AAG	February 22, 2024	WSS	February 17, 2024		No	Wrong Outcome: No Outcome Report
620	Jones, S. G. (2004). "Taking HAART: how to support patients with HIV/AIDS." Nursing 34: 6-12.		TSY	July 20, 2023	AMB	May 5, 2023		No	AAG	NA	WSS	NA			Wrong study design:Literature review				(Title/Abstract)
621	Jose, S., et al. (2014). Incomplete reversibility of estimated glomerular filtration rate decline following tenofovir disoproxil fumarate exposure. J Infect Dis, 210(3), 363-373. doi:10.1093/infdis/jiu107		TSY	July 20, 2023	AMB	May 5, 2023		Yes	AAG	February 22, 2024	WSS	February 17, 2024		No	Wrong Patient Population:Baseline outcome
622	Jose, S., et al. (2018). "Chronic kidney disease risk in African and Caribbean populations with HIV." Journal of Infectious Diseases 218(11): 1767-1772.		TSY	July 20, 2023	AMB	May 5, 2023		Yes	AAG	February 22, 2024	WSS	February 17, 2024		No	Wrong outcome: Outcome not specific to TDF based regimen
623	Joseph, B., et al. (2015). "Factors linked to transitions in adherence to antiretroviral therapy among HIV-infected illicit drug users in a Canadian setting." AIDS Care 27(9): 1128-1136.		TSY	July 20, 2023	AMB	May 5, 2023		No	AAG	NA	WSS	NA			Wrong outcome:No outcome report				(Title/Abstract)
624	Joshi, K., et al. (2018). "Changes in renal function with long-term exposure to antiretroviral therapy in HIV-infected adults in Asia." Pharmacoepidemiology and Drug Safety 27(11): 1209-1216.		TSY	July 20, 2023	AMB	May 5, 2023		Yes	AAG	February 22, 2024	WSS	February 17, 2024		Yes	Included
625	Jotwani, V., et al. (2015). Association of urine α1-microglobulin with kidney function decline and mortality in HIV-infected women. Clin J Am Soc Nephrol, 10(1), 63-73. doi:10.2215/cjn.03220314		TSY	July 20, 2023	AMB	May 5, 2023		Yes	AAG	February 22, 2024	WSS	February 17, 2024		No	Wrong Outcome: No Outcome report
626	Jotwani, V., et al. (2016). HIV Infection, Tenofovir, and Urine α1-Microglobulin: A Cross-sectional Analysis in the Multicenter AIDS Cohort Study. Am J Kidney Dis, 68(4), 571-581. doi:10.1053/j.ajkd.2016.03.430		TSY	July 20, 2023	AMB	May 5, 2023		Yes	AAG	February 22, 2024	WSS	February 17, 2024		Yes	Included
627	Jotwani, V., et al. (2017). Association of HIV infection with biomarkers of kidney injury and fibrosis in the Multicenter AIDS Cohort Study. Antivir Ther, 22(5), 421-429. doi:10.3851/imp3124		TSY	July 20, 2023	AMB	May 5, 2023		Yes	AAG	February 22, 2024	WSS	February 17, 2024		No	Wrong Outcome: No Outcome report
628	Jotwani, V., et al. (2018). Pre-exposure Prophylaxis With Tenofovir Disoproxil Fumarate/Emtricitabine and Kidney Tubular Dysfunction in HIV-Uninfected Individuals. J Acquir Immune Defic Syndr, 78(2), 169-174. doi:10.1097/qai.0000000000001654		TSY	July 20, 2023	AMB	May 5, 2023		No	AAG	NA	WSS	NA			Wrong Patient Population: Non Hiv Patients				(Title/Abstract)
629	Jotwani, V., et al. (2017). "Association of HIV infection with biomarkers of kidney injury and fibrosis in the Multicenter AIDS Cohort Study." Antiviral Therapy 22(5): 421-429.		TSY	July 20, 2023	AMB	May 5, 2023		No	AAG	NA	WSS	NA			Wrong outcome (duplicate): No outcome report				(Title/Abstract)
630	Jotwani, V., et al. (2017). Kidney Disease in HIV: Moving beyond HIV-Associated Nephropathy. J Am Soc Nephrol, 28(11), 3142-3154. doi:10.1681/asn.2017040468		TSY	July 20, 2023	AMB	May 5, 2023		No	AAG	NA	WSS	NA			Wrong Study Design: Litrature Review				(Title/Abstract)
631	Jourjy, J., et al. (2015). Antiretroviral Treatment Efficacy and Safety in Older HIV-Infected Adults. Pharmacotherapy, 35(12), 1140-1151. doi:10.1002/phar.1670		TSY	July 20, 2023	AMB	May 27, 2023		No	AAG	NA	WSS	NA			Wrong Study Design: Litrature Review				(Title/Abstract)
632	Jourjy, J., et al. (2015). "Antiretroviral treatment efficacy and safety in older HIV-infected adults." Pharmacotherapy 35(12): 1140-1151.		TSY	July 20, 2023	AMB	May 27, 2023		No	AAG	NA	WSS	NA			Wrong study design (duplicate): Literature review on oldage and HIV therapy outcomes				(Title/Abstract)
633	Jover, F., et al. (2011). "Atypical eye lesion in a human immunodeficiency virus-positive patient." International Ophthalmology: 1-2.		TSY	July 20, 2023	AMB	May 27, 2023		No	AAG	NA	WSS	NA			Wrong study design: Case report on eye lesion in Kaposi sarcoma in patient with HIV.AIDS				(Title/Abstract)
634	Juega-Mariño, J., et al. (2017). "Prevalence, evolution, and related risk factors of kidney disease among Spanish HIV-infected individuals." Medicine (United States) 96(37).		TSY	July 20, 2023	AMB	May 27, 2023		No	AAG	NA	WSS	NA			Wrong outcome: No outcome report specific to TDF based regimen				(Title/Abstract)
635	Juega-Mariño, J., et al. (2017). Prevalence, evolution, and related risk factors of kidney disease among Spanish HIV-infected individuals. Medicine (Baltimore), 96(37), e7421. doi:10.1097/md.0000000000007421		TSY	July 20, 2023	AMB	May 27, 2023		Yes	AAG	February 22, 2024	WSS	February 17, 2024		Yes	Included
636	Jülg, B. D., et al. (2005). Progression of renal impairment under therapy with tenofovir. AIDS, 19(12), 1332-1333. doi:10.1097/01.aids.0000180109.03759.35		TSY	July 20, 2023	AMB	May 27, 2023		No	AAG	NA	WSS	NA			Wrong Study Design: Case Report				(Title/Abstract)
637	Julian, F. S., et al. (2010). "Validation of the Special Projects of National Significance Adherence Tool in HIV/AIDS Patients." Annals of Pharmacotherapy 44(6): 1003-1009.		TSY	July 20, 2023	AMB	May 27, 2023		No	AAG	NA	WSS	NA			Wrong outcome:No outcome report				(Title/Abstract)
638	Jung, C. Y., et al. (2022). "Higher risk of kidney function decline with entecavir than tenofovir alafenamide in patients with chronic hepatitis B." Liver International 42(5): 1017-1026.		TSY	July 20, 2023	AMB	May 27, 2023		No	AAG	NA	WSS	NA			Wrong patient population: Patients with chronic hepatitis B virus treated with entecavir or TAF				(Title/Abstract)
639	Jung, C. Y., et al. (2022). "Similar risk of kidney function decline between tenofovir alafenamide and besifovir dipivoxil maleate in chronic hepatitis B." Liver International 42(11): 2408-2417.		TSY	July 20, 2023	AMB	May 27, 2023		No	AAG	NA	WSS	NA			Wrong patient population (Duplicate): Patients with chronic hepatitis B virus treated with entecavir or TAF				(Title/Abstract)
640	Jung, N., et al. (2008). "Relevance of the organic cation transporters 1 and 2 for antiretroviral drug therapy in human immunodeficiency virus infection." Drug Metabolism and Disposition 36(8): 1616-1623.		TSY	July 20, 2023	AMB	May 27, 2023		No	AAG	NA	WSS	NA			Wrong study design: In vitro study on drug transporter ART				(Title/Abstract)
641	Jung, N., et al. (2013). "Organic cation transporters OCT1 and OCT2 determine the accumulation of lamivudine in CD4 cells of HIV-infected patients." Infection 41(2): 379-385.		TSY	July 20, 2023	AMB	May 27, 2023		No	AAG	NA	WSS	NA			Wrong outcome:No outcome report				(Title/Abstract)
642	Jung, T. Y., et al. (2017). Fatal lactic acidosis in hepatitis B virus-associated decompensated cirrhosis treated with tenofovir: A case report. Medicine (Baltimore), 96(25), e7133. doi:10.1097/md.0000000000007133		TSY	July 20, 2023	AMB	May 27, 2023		No	AAG	NA	WSS	NA			Wrong Study Design: Case Report				(Title/Abstract)
643	Jung, T. Y., et al. (2017). "Fatal lactic acidosis in hepatitis B virus-associated decompensated cirrhosis treated with tenofovir A case report." Medicine (United States) 96(25).		TSY	July 20, 2023	AMB	May 27, 2023		No	AAG	NA	WSS	NA			Wrong study design: Case report on fatal lactic acidosis in hepatitis B virus treated with TDF				(Title/Abstract)
644	Jung, W. J., et al. (2018). "Effect of tenofovir on renal function in patients with chronic hepatitis B." Medicine (United States) 97(7).		TSY	July 20, 2023	AMB	May 27, 2023		No	AAG	NA	WSS	NA			Wrong patient population: Effect of TDF on renal function in patients with chronic hepatitis B virus				(Title/Abstract)
645	Jung, Y. K., et al. (2010). "Fanconi's Syndrome Associated with Prolonged Adefovir Dipivoxil Therapy in a Hepatitis B Virus Patient." Gut and Liver 4(3): 389-393.		TSY	July 20, 2023	AMB	May 27, 2023		No	AAG	NA	WSS	NA			Wrong study design: Case report on Fanconi's syndrome in a chronic hepatitis B patient				(Title/Abstract)
646	Jurkowska, K., et al. (2021). "Sirtuins as interesting players in the course of hiv infection and comorbidities." Cells 10(10).		TSY	July 20, 2023	AMB	May 27, 2023		No	AAG	NA	WSS	NA			Wrong study design: Literature review on impact of NAD+ deacetylase in HIV infection and comorbidity				(Title/Abstract)
647	Kaboré, N. F., et al. (2019). Chronic kidney disease and HIV in the era of antiretroviral treatment: findings from a 10-year cohort study in a west African setting. BMC Nephrol, 20(1), 155. doi:10.1186/s12882-019-1335-9		TSY	July 20, 2023	AMB	May 27, 2023		Yes	AAG	February 27, 2024	WSS	February 17, 2024		No	Wrong Outcome: No Outcome Report
648	Kaboré, N. F., et al. (2019). "Chronic kidney disease and HIV in the era of antiretroviral treatment: Findings from a 10-year cohort study in a west African setting." BMC Nephrology 20(1).		TSY	July 20, 2023	AMB	May 27, 2023		No	AAG	NA	WSS	NA			Wrong outcome (duplicate): No outcome report				(Title/Abstract)
649	Ka'e, A. C., et al. (2023). "Evaluation of archived drug resistance mutations in HIV-1 DNA among vertically infected adolescents under antiretroviral treatment in Cameroon: Findings during the COVID-19 pandemic." HIV Medicine.		TSY	July 20, 2023	AMB	May 27, 2023		No	AAG	NA	WSS	NA			Wrong outcome: No outcome report specific to TDF based regimen				(Title/Abstract)
650	Kagee, A. (2022). "Substance use and HIV: some considerations in a global context." AIDS Care - Psychological and Socio-Medical Aspects of AIDS/HIV.		TSY	July 20, 2023	AMB	May 27, 2023		No	AAG	NA	WSS	NA			Wrong outcome: No outcome report, no statement about TDF based regimen use in the study				(Title/Abstract)
651	Kalayjian, R. C. (2011). "Renal issues in HIV infection." Current HIV/AIDS Reports 8(3): 164-171.		TSY	July 20, 2023	AMB	May 27, 2023		No	AAG	NA	WSS	NA			Wrong study design: Literature review on kidney disease in HIV infection				(Title/Abstract)
652	Kalayjian, R. C., et al. (2012). Risk factors for chronic kidney disease in a large cohort of HIV-1 infected individuals initiating antiretroviral therapy in routine care. AIDS, 26(15), 1907-1915. doi:10.1097/QAD.0b013e328357f5ed		TSY	July 20, 2023	AMB	May 27, 2023		Yes	AAG	February 27, 2024	WSS	February 17, 2024		No	Wrong Outcome: No Outcome Report
653	Kalayjian, R. C., et al. (2005). "Distinct mechanisms of T cell reconstitution can be identified by estimating thymic volume in adult HIV-1 disease." Journal of Infectious Diseases 192(9): 1577-1587.		TSY	July 20, 2023	AMB	May 27, 2023		No	AAG	NA	WSS	NA			Wrong outcome:No outcome report				(Title/Abstract)
654	Kalemeera, F., et al. (2015). Tenofovir substitution in Namibia based on an analysis of the antiretroviral dispensing database. J Pharm Policy Pract, 8(1), 14. doi:10.1186/s40545-015-0034-6		TSY	July 20, 2023	AMB	May 27, 2023		No	AAG	NA	WSS	NA			Wrong Outcome: Tdf(No Outcome Report)				(Title/Abstract)
655	Kalemeera, F., et al. (2016). Effect of changing from first- to second-line antiretroviral therapy on renal function: a retrospective study based on data from a single health facility in Namibia. Expert Rev Anti Infect Ther, 14(8), 777-783. doi:10.1080/14787210.2016.1202759		TSY	July 20, 2023	AMB	May 27, 2023		No	AAG	NA	WSS	NA			Wrong Study Design: Litrature Review				(Title/Abstract)
656	Kalemeera, F., et al. (2023). Effect of tenofovir containing ART on renal function in patients with moderate/severe reduced creatinine clearance at baseline: A retrospective study at two referral hospitals in Namibia. Pharmacol Res Perspect, 11(1), e00681. doi:10.1002/prp2.681		TSY	July 20, 2023	AMB	May 27, 2023		Yes	AAG	February 27, 2024	WSS	February 17, 2024		Yes	Included
657	Kalemeera, F., et al. (2021). Tenofovir disoproxil fumarate associated nephrotoxicity: a retrospective cohort study at two referral hospitals in Namibia. Pharmacoepidemiol Drug Saf, 30(2), 189-200. doi:10.1002/pds.5125		TSY	July 20, 2023	AMB	May 27, 2023		Yes	AAG	February 27, 2024	WSS	February 17, 2024		Yes	Included
658	Kalichman, S. C., et al. (2007). "Changes in HIV treatment beliefs and sexual risk behaviors among gay and bisexual men, 1997-2005." Health Psychology 26(5): 650-656.		TSY	July 20, 2023	AMB	May 27, 2023		No	AAG	NA	WSS	NA			Wrong outcome:No outcome report				(Title/Abstract)
659	Kalichman, S. C., et al. (2015). "Continued Substance Use Among People Living With HIV–Hepatitis-C Co-Infection and Receiving Antiretroviral Therapy." Substance Use & Misuse 50(12): 1536-1543.		TSY	July 20, 2023	AMB	May 27, 2023		No	AAG	NA	WSS	NA			Wrong outcome:No outcome report				(Title/Abstract)
660	Kalomo, E. N., et al. (2017). "To tell or not to tell: Dimensions of disclosure to children with HIV in the Zambezi region of Northern Namibia." Journal of HIV/AIDS & Social Services 16(3): 250-268.		TSY	July 20, 2023	AMB	May 27, 2023		No	AAG	NA	WSS	NA			Wrong outcome:No outcome report, disclosure of HIV to childrenn				(Title/Abstract)
661	Kalyesubula, R., et al. (2011). Nephrotoxicity of HAART. AIDS Res Treat, 2011, 562790. doi:10.1155/2011/562790		TSY	July 20, 2023	AMB	May 27, 2023		No	AAG	NA	WSS	NA			Wrong Study Design: Litrature Review				(Title/Abstract)
662	Kamboj, J., et al. (2013). "A rare case of acyclovir-induced thrombocytopenia." American Journal of Therapeutics.		TSY	July 20, 2023	AMB	May 27, 2023		No	AAG	NA	WSS	NA			Wrong study design: Case report on acyclovir induced thrombocytopenia				(Title/Abstract)
663	Kamkuemah, M., et al. (2015). Renal impairment in HIV-infected patients initiating tenofovir-containing antiretroviral therapy regimens in a Primary Healthcare Setting in South Africa. Trop Med Int Health, 20(4), 518-526. doi:10.1111/tmi.12446		TSY	July 20, 2023	AMB	May 27, 2023		Yes	AAG	February 27, 2024	WSS	February 17, 2024		No	Wrong outcome: No outcome report
664	Kang, J., et al. (2015). Urine alpha1-microglobulin is a better marker for early tubular dysfunction than beta2-microglobulin among tenofovir-exposed human immunodeficiency virus-infected men who have sex with men. Braz J Infect Dis, 19(4), 410-416. doi:10.1016/j.bjid.2015.05.004		TSY	July 20, 2023	AMB	May 27, 2023		Yes	AAG	February 27, 2024	WSS	February 17, 2024		No	Wrong Outcome: No Outcome Report
665	Kanzaki, G., et al. (2012). Diffuse tubulointerstitial nephritis accompanied by renal crystal formation in an HIV-infected patient undergoing highly active antiretroviral therapy. Intern Med, 51(12), 1543-1548. doi:10.2169/internalmedicine.51.7093		TSY	July 20, 2023	AMB	May 27, 2023		No	AAG	NA	WSS	NA			Wrong Study Design: Case Report				(Title/Abstract)
666	Kanzaki, G., et al. (2012). "Diffuse tubulointerstitial nephritis accompanied by renal crystal formation in an HIV-infected patient undergoing highly active antiretroviral therapy." Internal Medicine 51(12): 1543-1548.		TSY	July 20, 2023	AMB	May 27, 2023		No	AAG	NA	WSS	NA			Wrong study design (duplicate): Case report on Diffuse Tubulointerstitial Nephritis in ART				(Title/Abstract)
667	Kapitsinou, P. P., et al. (2008). Acute renal failure in an AIDS patient on tenofovir: a case report. J Med Case Rep, 2, 94. doi:10.1186/1752-1947-2-94		TSY	July 20, 2023	AMB	May 27, 2023		No	AAG	NA	WSS	NA			Wrong Study Design: Case Report				(Title/Abstract)
668	Karoney, M. J., et al. (2022). Proximal tubular renal dysfunction among HIV infected patients on Tenofovir versus Tenofovir sparing regimen in western Kenya. PLoS One, 17(9), e0273183. doi:10.1371/journal.pone.0273183		TSY	July 20, 2023	AMB	May 27, 2023		Yes	AAG	February 27, 2024	WSS	February 17, 2024		No	Wrong outcome:No outcome report
669	Karras, A., et al. (2003). Tenofovir-related nephrotoxicity in human immunodeficiency virus-infected patients: three cases of renal failure, Fanconi syndrome, and nephrogenic diabetes insipidus. Clin Infect Dis, 36(8), 1070-1073. doi:10.1086/368314		TSY	July 20, 2023	AMB	May 27, 2023		No	AAG	NA	WSS	NA			Wrong Study Design: Case Report				(Title/Abstract)
670	Kasserra, C., et al. (2010). "Renal insufficiency has no effect on the pharmacokinetics of vicriviroc in a ritonavir-containing regimen." Clinical Pharmacokinetics 49(6): 397-406.		TSY	July 20, 2023	AMB	May 27, 2023		No	AAG	NA	WSS	NA			Wrong study design: Pharmacokintics study of vicriviroc in non HIV infected patients with ESRD and without ESRD				(Title/Abstract)
671	Katende-Kyenda, N. L., et al. (2008). "Prevalence of possible drug-drug interactions between antiretroviral agents in different age groups in a section of the private health care sector setting in South Africa." Journal of Clinical Pharmacy & Therapeutics 33(4): 393-400.		TSY	July 20, 2023	AMB	May 27, 2023		No	AAG	NA	WSS	NA			Wrong patient population: Mixed(adult and children)				(Title/Abstract)
672	Katou, S., et al. (2020). "ABO-Incompatible Living Donor Kidney Transplantation in a Human Immunodeficiency Virus–Positive Recipient From a Human Immunodeficiency Virus–Positive Donor: A Case Report." Transplantation Proceedings 52(9): 2739-2741.		TSY	July 20, 2023	AMB	May 27, 2023		No	AAG	NA	WSS	NA			Wrong study design: Case report on ABO incompatibility living donor kidney transplantation in HIV				(Title/Abstract)
673	Katwaroe, W. K., et al. (2022). "Assessment of Adherence to Clinical Guidelines in Patients with Chronic Hepatitis B." Viruses 14(10).		TSY	July 20, 2023	AMB	May 27, 2023		No	AAG	NA	WSS	NA			Wrong patient population: Adherence to guidelines in patients with chronic hepatitis B virus				(Title/Abstract)
674	Katz, M. H., et al. (2002). "Impact of highly active antiretroviral treatment on HIV seroincidence among men who have sex with men: San Francisco." American Journal of Public Health 92(3): 388-394.		TSY	July 20, 2023	AMB	May 27, 2023		No	AAG	NA	WSS	NA			Wrong outcome:No outcome report				(Title/Abstract)
675	Kauf, T. L., et al. (2010). Economic efficiency of genetic screening to inform the use of abacavir sulfate in the treatment of HIV. Pharmacoeconomics, 28(11), 1025-1039. doi:10.2165/11535540-000000000-00000		TSY	July 20, 2023	AMB	May 27, 2023		No	AAG	NA	WSS	NA			Wrong Outcome: Tdf(No Outcome Report)				(Title/Abstract)
676	Kay, E. S., et al. (2022). "“If I have to drive 100 miles, I’ll drive 100 miles to get it”: a qualitative exploration of HIV care travel behavior." AIDS Care - Psychological and Socio-Medical Aspects of AIDS/HIV.		TSY	July 20, 2023	AMB	May 27, 2023		No	AAG	NA	WSS	NA			Wrong outcome: No outcome report, reason why patient with HIV bypassed closer clinic to receive care, no information about TDF based regimen use				(Title/Abstract)
677	Kayaaslan, B., et al. (2017). Adverse effects of oral antiviral therapy in chronic hepatitis B. World J Hepatol, 9(5), 227-241. doi:10.4254/wjh.v9.i5.227		TSY	July 20, 2023	AMB	May 27, 2023		No	AAG	NA	WSS	NA			Wrong Study Design: Litrature Review				(Title/Abstract)
678	Kearney, B. P., et al. (2004). Tenofovir disoproxil fumarate: clinical pharmacology and pharmacokinetics. Clin Pharmacokinet, 43(9), 595-612. doi:10.2165/00003088-200443090-00003		TSY	July 20, 2023	AMB	May 27, 2023		No	AAG	NA	WSS	NA			Wrong Study Design: Litrature Review				(Title/Abstract)
679	Kearney, B. P., et al. (2006). Pharmacokinetics and dosing recommendations of tenofovir disoproxil fumarate in hepatic or renal impairment. Clin Pharmacokinet, 45(11), 1115-1124. doi:10.2165/00003088-200645110-00005		TSY	July 20, 2023	AMB	May 27, 2023		No	AAG	NA	WSS	NA			Wrong Patient Population: Non Hiv Patients				(Title/Abstract)
680	Kelly, M. D., et al. (2013). Tenofovir-associated proteinuria. AIDS, 27(3), 479-481. doi:10.1097/QAD.0b013e32835883bf		TSY	July 20, 2023	AMB	May 27, 2023		No	AAG	NA	WSS	NA			Wrong Study Design: Litrature Review				(Title/Abstract)
681	Kemal, K. S., et al. (2007). "HIV-1 drug resistance in variants from the female genital tract and plasma." Journal of Infectious Diseases 195(4): 535-545.		TSY	July 20, 2023	AMB	May 27, 2023		No	AAG	NA	WSS	NA			Wrong outcome:No outcome report				(Title/Abstract)
682	Kerr, L., et al. (2022). "HIV testing inside Brazilian female prisons: results of a national survey." AIDS Care - Psychological and Socio-Medical Aspects of AIDS/HIV.		TSY	July 20, 2023	AMB	May 27, 2023		No	AAG	NA	WSS	NA			Wrong patient population: Prevalence of HIV testing in women in prison				(Title/Abstract)
683	Kerr, S. J., et al. (2015). Factors associated with daily tenofovir exposure in Thai subjects taking combination antiretroviral therapy. AIDS Res Hum Retroviruses, 31(4), 368-374. doi:10.1089/aid.2014.0249		TSY	July 20, 2023	AMB	May 27, 2023		No	AAG	NA	WSS	NA			Wrong Outcome: Tdf(No Outcome Report)				(Title/Abstract)
684	Khalili, K., et al. (2015). "Genome editing strategies: potential tools for eradicating HIV-1/AIDS." Journal of NeuroVirology.		TSY	July 20, 2023	AMB	May 27, 2023		No	AAG	NA	WSS	NA			Wrong study design: Literature review on gene editing to eradicate HIV				(Title/Abstract)
685	Khan, S., et al. (2017). Tenofovir Disoproxil Fumarate-Associated Fanconi Syndrome in an Human Immunodeficiency Virus (HIV)-Uninfected Man Receiving HIV Pre-Exposure Prophylaxis. Open Forum Infect Dis, 4(3), ofx149. doi:10.1093/ofid/ofx149		TSY	July 20, 2023	AMB	May 27, 2023		No	AAG	NA	WSS	NA			Wrong Study Design: Case Report				(Title/Abstract)
686	Khanna, A., et al. (2022). "National TB elimination programme - What has changed." Indian Journal of Medical Microbiology.		TSY	July 20, 2023	AMB	May 27, 2023		No	AAG	NA	WSS	NA			Wrong study design: Literature review on TB				(Title/Abstract)
687	Kidder, D. P., et al. (2007). "Health status, health care use, medication use, and medication adherence among homeless and housed people living with HIV/AIDS." American Journal of Public Health 97(12): 2238-2245.		TSY	July 20, 2023	AMB	May 27, 2023		No	AAG	NA	WSS	NA			Wrong outcome:No outcome report				(Title/Abstract)
688	Kieffer, T. L., et al. (2004). "Genotypic analysis of HIV-1 drug resistance at the limit of detection: virus production without evolution in treated adults with undetectable HIV loads." Journal of Infectious Diseases 189(8): 1452-1465.		TSY	July 20, 2023	AMB	May 27, 2023		No	AAG	NA	WSS	NA			Wrong outcome:No outcome report				(Title/Abstract)
689	Kiely, B., et al. (2010). "HIV-related malignancies pre- and post-highly active antiretroviral therapy: experiences in an inner city tertiary referral centre." International Journal of STD & AIDS 21(5): 332-336.		TSY	July 20, 2023	AMB	May 27, 2023		No	AAG	NA	WSS	NA			Wrong outcome:No outcome report				(Title/Abstract)
690	Kiggundu, R., et al. (2016). Brief Report: Effects of Tenofovir and Amphotericin B Deoxycholate Coadministration on Kidney Function in Patients Treated for Cryptococcal Meningitis. J Acquir Immune Defic Syndr, 71(1), 65-69. doi:10.1097/qai.0000000000000812		TSY	July 20, 2023	AMB	May 27, 2023		No	AAG	NA	WSS	NA			Wrong Outcome: Tdf(No Outcome Report)				(Title/Abstract)
691	Kim, G. H. and J. B. Jun (2022). "Altered Serum Uric Acid Levels in Kidney Disorders." Life-Basel 12(11).		TSY	July 20, 2023	AMB	May 27, 2023		No	AAG	NA	WSS	NA			Wrong study design: Literature review on altered uric acid in kidney disease				(Title/Abstract)
692	Kim, G. H., et al. (2022). Altered Serum Uric Acid Levels in Kidney Disorders. Life (Basel), 12(11). doi:10.3390/life12111891		TSY	July 20, 2023	AMB	May 27, 2023		No	AAG	NA	WSS	NA			Wrong Study Design (duplicate): Litrature Review				(Title/Abstract)
693	Kim, J. E., et al. (2016). Tenofovir exposure alters associations of serum bicarbonate with chronic kidney disease risk in HIV-infected veterans. AIDS, 30(7), 1049-1057. doi:10.1097/qad.0000000000001023		TSY	July 20, 2023	AMB	May 27, 2023		Yes	AAG	March 2, 2024	WSS	February 25, 2024		No	Wrong Outcome: No outcome report
694	Kim, J. H., et al. (2022). The Incidence and Risk Factors of Renal Insufficiency among Korean HIV infected Patients: The Korea HIV/AIDS Cohort Study. Infect Chemother, 54(3), 534-541. doi:10.3947/ic.2022.0101		TSY	July 20, 2023	AMB	May 27, 2023		Yes	AAG	March 2, 2024	WSS	February 25, 2024	WSS excluded the study because it was conducted exclusively on men, while AAG included it, suggesting that the limitation could be addressed in the discussion. The third reviewer agreed to include it.	Yes	Included
695	Kim, J., et al. (2013). "All-cause mortality in hospitalized HIV-infected patients at an acute tertiary care hospital with a comprehensive outpatient HIV care program in New York City in the era of highly active antiretroviral therapy (HAART)." Infection 41(2): 545-551.		TSY	July 20, 2023	AMB	May 27, 2023		No	AAG	NA	WSS	NA			Wrong outcome:No outcome report				(Title/Abstract)
696	Kim, J., et al. (2013). "All-cause mortality in hospitalized HIV-infected patients at an acute tertiary care hospital with a comprehensive outpatient HIV care program in New York City in the era of highly active antiretroviral therapy (HAART)." Infection 41(2): 545-551.		TSY	July 20, 2023	AMB	May 27, 2023		No	AAG	NA	WSS	NA			Wrong outcome (Duplicate):No outcome report				(Title/Abstract)
697	Kim, Y. S., et al. (2019). Efficacy and safety of elvitegravir/cobicistat/emtricitabine/tenofovir alafenamide in Asian participants with human immunodeficiency virus 1 infection: A sub-analysis of phase 3 clinical trials. HIV Res Clin Pract, 20(3), 73-81. doi:10.1080/15284336.2019.1589232		TSY	July 20, 2023	AMB	May 27, 2023		No	AAG	NA	WSS	NA			Wrong Outcome: Tdf(No Outcome Report)				(Title/Abstract)
698	Kinai, E., et al. (2021). Influence of maternal use of tenofovir disoproxil fumarate or zidovudine in Vietnamese pregnant women with HIV on infant growth, renal function, and bone health. PLoS One, 16(4), e0250828. doi:10.1371/journal.pone.0250828		TSY	July 20, 2023	AMB	May 27, 2023		No	AAG	NA	WSS	NA			Wrong Patient Population: Children Or Mixed				(Title/Abstract)
699	Kinuthia, J., et al. (2011). "Uptake of prevention of mother to child transmission interventions in Kenya: Health systems are more influential than stigma." Journal of the International AIDS Society: 61.		TSY	July 20, 2023	AMB	May 27, 2023		No	AAG	NA	WSS	NA			Wrong outcome: No outcome report, uptake ofprevention for PMCT				(Title/Abstract)
700	Kitajima, T., et al. (2005). "Access to antiretroviral therapy among HIV/AIDS patients in khon kaen province, Thailand." AIDS Care 17(3): 359-366.		TSY	July 20, 2023	AMB	May 27, 2023		No	AAG	NA	WSS	NA			Wrong outcome:No outcome report				(Title/Abstract)
701	Knapper, C., et al. (2018). How to do it: setting up a PrEP service in an integrated sexual reproductive health service setting. Sex Transm Infect, 94(5), 327-330. doi:10.1136/sextrans-2018-053561		TSY	July 20, 2023	AMB	May 27, 2023		No	AAG	NA	WSS	NA			Wrong Study Design: Guideline				(Title/Abstract)
702	Knettel, B. A., et al. (2021). "Patient perspectives on the helpfulness of a community health worker program for HIV care engagement in Tanzania." AIDS Care - Psychological and Socio-Medical Aspects of AIDS/HIV.		TSY	July 20, 2023	AMB	May 27, 2023		No	AAG	NA	WSS	NA			Wrong outcome: No outcome report, no information about taking TDF based regimen				(Title/Abstract)
703	Knobel, H., et al. (2019). Rate of cardiovascular, renal and bone disease and their major risks factors in HIV-infected individuals on antiretroviral therapy in Spain. Enferm Infecc Microbiol Clin (Engl Ed), 37(6), 373-379. doi:10.1016/j.eimc.2018.09.015		TSY	July 20, 2023	AMB	May 27, 2023		No	AAG	NA	WSS	NA			Wrong outcome: No outcome report				(Title/Abstract)
704	Knobel, H., et al. (2019). "Rate of cardiovascular, renal and bone disease and their major risks factors in HIV-infected individuals on antiretroviral therapy in Spain." Enfermedades Infecciosas y Microbiologia Clinica 37(6): 373-379.		TSY	July 20, 2023	AMB	June 5, 2023		No	AAG	NA	WSS	NA			Wrong outcome (duplicate): No outcome report				(Title/Abstract)
705	Knodel, J., et al. (2011). "Parents and family members in the era of ART: evidence from Cambodia and Thailand." AIDS Care 23(10): 1264-1273.		TSY	July 20, 2023	AMB	June 5, 2023		No	AAG	NA	WSS	NA			Wrong outcome:No outcome report				(Title/Abstract)
706	Koh, H. M., et al. (2016). Tenofovir-induced nephrotoxicity: A retrospective cohort study. Med J Malaysia, 71(6), 308-312.		TSY	July 20, 2023	AMB	June 5, 2023		Yes	AAG	March 2, 2024	WSS	February 25, 2024		No	Wrong patient population: Baseline outcome
707	Koksal, A. R., et al. (2019). "Value of Cystatin C-Based e-GFR Measurements to Predict Long-Term Tenofovir Nephrotoxicity in Patients With Hepatitis B." American Journal of Therapeutics 26(1): e25-e31.		TSY	July 20, 2023	AMB	June 5, 2023		No	AAG	NA	WSS	NA			Wrong patient population: Estimation of renal function in long termTDF nephrotoxicity in patients with chronic hepatitis B virus				(Title/Abstract)
708	Komatsu, K., et al. (2019). "Various associations of aging and long-term HIV infection with different neurocognitive functions: detailed analysis of a Japanese nationwide multicenter study." Journal of NeuroVirology.		TSY	July 20, 2023	AMB	June 5, 2023		No	AAG	NA	WSS	NA			Wrong outcome: No outcome report, neuropsychological study in long term HIV infection				(Title/Abstract)
709	Konings, E., et al. (2012). "Implications of adopting new WHO guidelines for antiretroviral therapy initiation in Ethiopia." Bulletin of the World Health Organization 90(9): 659-663.		TSY	July 20, 2023	AMB	June 5, 2023		No	AAG	NA	WSS	NA			Wrong outcome:No outcome report				(Title/Abstract)
710	Kooij, K. W., et al. (2017). Higher Prevalence and Faster Progression of Chronic Kidney Disease in Human Immunodeficiency Virus-Infected Middle-Aged Individuals Compared With Human Immunodeficiency Virus-Uninfected Controls. J Infect Dis, 216(6), 622-631. doi:10.1093/infdis/jix202		TSY	July 20, 2023	AMB	June 5, 2023		No	AAG	NA	WSS	NA			Wrong Patient Population:Baseline Ckd				(Title/Abstract)
711	Korsnes, J. S., et al. (2016). "Antiretroviral Treatment Switching and Its Association With Economic Outcomes and Adverse Treatment Effects Among Commercially Insured and Medicaid-Enrolled Patients With HIV in the United States." Annals of Pharmacotherapy 50(12): 989-1000.		TSY	July 20, 2023	AMB	June 5, 2023		No	AAG	NA	WSS	NA			Wrong outcome:No outcome report				(Title/Abstract)
712	Kouanda, S., et al. (2010). "User fees and access to ARV treatment for persons living with HIV/AIDS: implementation and challenges in Burkina Faso, a limited-resource country." AIDS Care 22(9): 1146-1152.		TSY	July 20, 2023	AMB	June 5, 2023		No	AAG	NA	WSS	NA			Wrong outcome:No outcome report				(Title/Abstract)
713	Kowalska, J. D., et al. (2022). "Non-HIV-related comorbidities and uncontrolled HIV replication are independent factors increasing the odds of hospitalization due to COVID-19 among HIV-positive patients in Poland." Infection.		TSY	July 20, 2023	AMB	June 5, 2023		No	AAG	NA	WSS	NA			Wrong outcome: No outcome report, COVID-19 outcome in HIV infection				(Title/Abstract)
714	Krishna, M. M., et al. (2014). Delayed onset renal failure in a patient on tenofovir based antiretroviral regimen. Indian J Pharmacol, 46(2), 230-231. doi:10.4103/0253-7613.129330		TSY	July 20, 2023	AMB	June 5, 2023		No	AAG	NA	WSS	NA			Wrong Study Design: Case Report				(Title/Abstract)
715	Krummel, T., et al. (2005). Tenofovir-induced acute renal failure in an HIV patient with normal renal function. Nephrol Dial Transplant, 20(2), 473-474. doi:10.1093/ndt/gfh640		TSY	July 20, 2023	AMB	June 5, 2023		No	AAG	NA	WSS	NA			Wrong Study Design:Commentary				(Title/Abstract)
716	Kuan, I. H. S., et al. (2019). "The Association between Metformin Therapy and Lactic Acidosis." Drug Safety 42(12): 1449-1469.		TSY	July 20, 2023	AMB	June 5, 2023		No	AAG	NA	WSS	NA			Wrong study design:Systematic review on Metformin and lactic acidosis				(Title/Abstract)
717	Kuczynski, A. M., et al. (2022). "Mycobacterium genavense Central Nervous System Infection in a Patient with AIDS." Canadian Journal of Neurological Sciences.		TSY	July 20, 2023	AMB	June 5, 2023		No	AAG	NA	WSS	NA			Wrong outcome: No outcome report,CNS infection in patients with AIDS				(Title/Abstract)
718	Kuijper, A., et al. (2011). [Renal adverse reactions of antiretroviral medication: proximal tubular dysfunction associated with tenofovir]. Ned Tijdschr Geneeskd, 155, A2249.		TSY	July 20, 2023	AMB	June 5, 2023		No	AAG	NA	WSS	NA			Wrong Study Design: Case Report				(Title/Abstract)
719	Kumar, M. and S. K. Sarin (2008). "Pharmacology, clinical efficacy and safety of lamivudine in hepatitis B virus infection." Expert Review of Gastroenterology and Hepatology 2(4): 465-495.		TSY	July 20, 2023	AMB	June 5, 2023		No	AAG	NA	WSS	NA			Wrong study design:Literature review on lamivudine in chronic hepatitis B virus therapy				(Title/Abstract)
720	Kumar, N., et al. (2012). Severe vitamin D deficiency in a patient treated for hepatitis B with tenofovir. Int J STD AIDS, 23(1), 59-60. doi:10.1258/ijsa.2009.009502		TSY	July 20, 2023	AMB	June 5, 2023		No	AAG	NA	WSS	NA			Wrong Study Design: Case Report				(Title/Abstract)
721	Kumar, R. N., et al. (2020). "COVID-19 in an HIV-positive kidney transplant recipient." Transplant Infectious Disease 22(5).		TSY	July 20, 2023	AMB	June 5, 2023		No	AAG	NA	WSS	NA			Wrong study design: Case report onCOVID-19 on kidney transplant in HIV				(Title/Abstract)
722	Kumarasamy, N., et al. (2018). Prevalence and factors associated with renal dysfunction in patients on tenofovir disoproxil fumarate-based antiretroviral regimens for HIV infection in Southern India. J Virus Erad, 4(1), 37-40.		TSY	July 20, 2023	AMB	June 5, 2023		Yes	AAG	March 2, 2024	WSS	February 25, 2024		No	Wrong Outcome: No Outcome Report
723	Kumwenda, J., et al. (2011). "Coverage of highly active antiretroviral therapy among postpartum women in Malawi." International Journal of STD & AIDS 22(7): 368-372.		TSY	July 20, 2023	AMB	June 5, 2023		No	AAG	NA	WSS	NA			Wrong outcome:No outcome report				(Title/Abstract)
724	Kunimoto, Y., et al. (2013). Coadministration of tenofovir decreased atazanavir plasma concentration after unilateral nephrectomy. J Infect Chemother, 19(4), 750-753. doi:10.1007/s10156-012-0488-2		TSY	July 20, 2023	AMB	June 5, 2023		No	AAG	NA	WSS	NA			Wrong Study Design: Case Report				(Title/Abstract)
725	Kunimoto, Y., et al. (2016). Plasma tenofovir trough concentrations are associated with renal dysfunction in Japanese patients with HIV infection: a retrospective cohort study. J Pharm Health Care Sci, 2, 22. doi:10.1186/s40780-016-0056-5		TSY	July 20, 2023	AMB	June 5, 2023		Yes	AAG	March 2, 2024	WSS	February 25, 2024		No	Wrong sample: Insufficient sample [4/11]
726	Kunutsor, S., et al. (2012). "Improving adherence to antiretroviral therapy in sub-Saharan African HIV-positive populations: An enhanced adherence package." AIDS Care 24(10): 1308-1315.		TSY	July 20, 2023	AMB	June 5, 2023		No	AAG	NA	WSS	NA			Wrong outcome:No outcome report				(Title/Abstract)
727	Kuritzkes, D. R., et al. (2004). "Antiretroviral activity of the anti-CD4 monoclonal antibody TNX-355 in patients infected with HIV type 1." Journal of Infectious Diseases 189(2): 286-291.		TSY	July 20, 2023	AMB	June 5, 2023		No	AAG	NA	WSS	NA			Wrong study design: in vitro study of non TDF agent				(Title/Abstract)
728	Kuritzkes, D. R., et al. (2008). "Preexisting resistance to nonnucleoside reverse-transcriptase inhibitors predicts virologic failure of an efavirenz-based regimen in treatment-naive HIV-1--infected subjects." Journal of Infectious Diseases 197(6): 867-870.		TSY	July 20, 2023	AMB	June 5, 2023		No	AAG	NA	WSS	NA			Wrong outcome:No outcome report				(Title/Abstract)
729	Kutoane, M. N. and J. de Beer (2014). "THE PERCEPTIONS OF CRITICAL CARE NURSES IN RELATION TO THEIR EDUCATIONAL PREPAREDNESS IN CARING FOR PEOPLE LIVING WITH HIV/AIDS." Africa Journal of Nursing & Midwifery 16(1): 130-144.		TSY	July 20, 2023	AMB	June 5, 2023		No	AAG	NA	WSS	NA			Wrong patient population: Perception of critical care nurse for caring HIV				(Title/Abstract)
730	Kyajja, R., et al. (2010). "Personal coping strategies for managing the side effects of antiretroviral therapy among patients at an HIV/AIDS clinic in Uganda." African Journal of AIDS Research (AJAR) 9(3): 205-211.		TSY	July 20, 2023	AMB	June 5, 2023		No	AAG	NA	WSS	NA			Wrong outcome:No outcome report				(Title/Abstract)
731	Kyaw, N. T., et al. (2015). Low Incidence of Renal Dysfunction among HIV-Infected Patients on a Tenofovir-Based First Line Antiretroviral Treatment Regimen in Myanmar. PLoS One, 10(8), e0135188. doi:10.1371/journal.pone.0135188		TSY	July 20, 2023	AMB	June 5, 2023		Yes	AAG	March 8, 2024	WSS	February 25, 2024		Yes	Included
732	Labarga, P., et al. (2009). Kidney tubular abnormalities in the absence of impaired glomerular function in HIV patients treated with tenofovir. AIDS, 23(6), 689-696. doi:10.1097/QAD.0b013e3283262a64		TSY	July 20, 2023	AMB	June 5, 2023		Yes	AAG	March 8, 2024	WSS	February 25, 2024		No	Wrong Outcome:No Outcome Report
733	LaFleur, J., et al. (2018). Brief Report: Tenofovir-Associated Nephrotoxicity Among a US National Historical Cohort of HIV-Infected Veterans: Risk Modification by Concomitant Antiretrovirals. J Acquir Immune Defic Syndr, 77(3), 325-330. doi:10.1097/qai.0000000000001608		TSY	July 20, 2023	AMB	June 5, 2023		Yes	AAG	March 8, 2024	WSS	February 25, 2024		No	Wrong Outcome:No Outcome Report
734	Lain, M. G., et al. (2022). "Caregivers’ psychosocial assessment for identifying HIV-infected infants at risk of poor treatment adherence: an exploratory study in southern Mozambique." AIDS Care - Psychological and Socio-Medical Aspects of AIDS/HIV.		TSY	July 20, 2023	AMB	June 5, 2023		No	AAG	NA	WSS	NA			Wrong patient population: Pediatrics, psychosocial support to enhance adhrence to care				(Title/Abstract)
735	Lalezari, J., et al. (2008). "Safety, pharmacokinetics, and antiviral activity of HGS004, a novel fully human IgG4 monoclonal antibody against CCR5, in HIV-1--infected patients." Journal of Infectious Diseases 197(5): 721-727.		TSY	July 20, 2023	AMB	June 5, 2023		No	AAG	NA	WSS	NA			Wrong patiient population: Pharmacokinetic study of non TDF agent				(Title/Abstract)
736	Lampe, F. C., et al. (2007). "Success of clinical care for human immunodeficiency virus infection according to demographic group among sexually infected patients in a routine clinic population, 1999 to 2004." Archives of Internal Medicine 167(7): 692-700.		TSY	July 20, 2023	AMB	June 5, 2023		No	AAG	NA	WSS	NA			Wrong outcome:No outcome report				(Title/Abstract)
737	Lampertico, P., et al. (2020). "Switching from tenofovir disoproxil fumarate to tenofovir alafenamide in virologically suppressed patients with chronic hepatitis B: a randomised, double-blind, phase 3, multicentre non-inferiority study." The Lancet Gastroenterology and Hepatology 5(5): 441-453.		TSY	July 20, 2023	AMB	June 5, 2023		No	AAG	NA	WSS	NA			Wrong patient population: TAF safety and efficacy in patients with chronic hepatitis B virus with renal impairment				(Title/Abstract)
738	Lampertico, P., et al. (2020). "Treatment with tenofovir disoproxil fumarate or entecavir in chronic hepatitis B virus-infected patients with renal impairment: results from a 7-year, multicentre retrospective cohort study." Alimentary Pharmacology and Therapeutics 52(3): 500-512.		TSY	July 20, 2023	AMB	June 5, 2023		No	AAG	NA	WSS	NA			Wrong patient population: TDF or entecavir in patients with chronic hepatitis B virus with renal impairment				(Title/Abstract)
739	Landon, B. E., et al. (2005). "Physician specialization and the quality of care for human immunodeficiency virus infection." Archives of Internal Medicine 165(10): 1133-1139.		TSY	July 20, 2023	AMB	June 5, 2023		No	AAG	NA	WSS	NA			Wrong outcome:No outcome report				(Title/Abstract)
740	Landovitz, R. J., et al. (2008). "Phase II study of vicriviroc versus efavirenz (both with zidovudine/lamivudine) in treatment-naive subjects with HIV-1 infection." Journal of Infectious Diseases 198(8): 1113-1122.		TSY	July 20, 2023	AMB	June 5, 2023		No	AAG	NA	WSS	NA			Wrong patiient population: patients with non TDF agent				(Title/Abstract)
741	Lang, S., et al. (2010). "Impact of individual antiretroviral drugs on the risk of myocardial infarction in human immunodeficiency virus-infected patients: a case-control study nested within the French Hospital Database on HIV ANRS cohort CO4." Archives of Internal Medicine 170(14): 1228-1238.		TSY	July 20, 2023	AMB	June 5, 2023		No	AAG	NA	WSS	NA			Wrong outcome:No outcome report				(Title/Abstract)
742	Langness, J. A., et al. (2013). The frequency of adjusted renal dosing of tenofovir DF and its effects on patient outcomes. J Pharm Pract, 26(4), 397-400. doi:10.1177/0897190012465986		TSY	July 20, 2023	AMB	June 5, 2023		No	AAG	NA	WSS	NA			Wrong Patient Population:Baseline Ckd				(Title/Abstract)
743	Lao, C. K., et al. (2011). "A comparison of tenofovir-associated renal function changes in HIV-infected African Americans vs Caucasians." Journal of the National Medical Association 103(6): 518-523.		TSY	July 20, 2023	AMB	June 5, 2023		Yes	AAG	March 8, 2024	WSS	February 25, 2024		No	Wrong outcome: No outcome report
744	Lao, C. K., et al. (2011). A comparison of tenofovir-associated renal function changes in HIV-infected African Americans vs Caucasians. J Natl Med Assoc, 103(6), 518-522. doi:10.1016/s0027-9684(15)30367-9		TSY	July 20, 2023	AMB	June 5, 2023		No	AAG	NA	WSS	NA			Wrong Outcome (duplicate):No outcome report				(Title/Abstract)
745	Lapadula, G., et al. (2016). Risk of Chronic Kidney Disease among Patients Developing Mild Renal Impairment during Tenofovir-Containing Antiretroviral Treatment. PLoS One, 11(9), e0162320. doi:10.1371/journal.pone.0162320		TSY	July 20, 2023	AMB	June 5, 2023		Yes	AAG	March 14, 2024	WSS	March 8, 2024		Yes	Included
746	Laprise, C., et al. (2013). Association between tenofovir exposure and reduced kidney function in a cohort of HIV-positive patients: results from 10 years of follow-up. Clin Infect Dis, 56(4), 567-575. doi:10.1093/cid/cis937		TSY	July 20, 2023	AMB	June 5, 2023		Yes	AAG	March 14, 2024	WSS	March 8, 2024		No	Wrong outcome: Outcome not specific to TDF based regimen
747	Laryea, D. O., et al. (2014). "Contraceptive use and unmet need for family planning among HIV positive women on antiretroviral therapy in Kumasi, Ghana." BMC Women's Health 14(1): 126-126.		TSY	July 20, 2023	AMB	June 5, 2023		No	AAG	NA	WSS	NA			Wrong outcome:No outcome report				(Title/Abstract)
748	Latif, N., et al. (2011). "Breast cancer and hiv in the era of highly active antiretroviral therapy: two case reports and review of the literature." Breast Journal 17(1): 87-92.		TSY	July 20, 2023	AMB	June 5, 2023		No	AAG	NA	WSS	NA			Wrong study design: Case report				(Title/Abstract)
749	Launay-Vacher, V., et al. (2005). "FHD: An index to evaluate drug elimination by hemodialysis." American Journal of Nephrology 25(4): 342-351.		TSY	July 20, 2023	AMB	June 5, 2023		No	AAG	NA	WSS	NA			Wrong patient population: Pharmacokinetics simulation study on non TDF ART in patients with HIV having renal disease				(Title/Abstract)
750	Laurence, J., et al. (2020). HIV protease inhibitor ritonavir induces renal fibrosis and dysfunction: role of platelet-derived TGF-β1 and intervention via antioxidant pathways. AIDS, 34(7), 989-1000. doi:10.1097/qad.0000000000002516		TSY	July 20, 2023	AMB	June 5, 2023		No	AAG	NA	WSS	NA			Wrong Patient Population: Animal Study				(Title/Abstract)
751	Lavae-Mokhtari, M., et al. (2009). [Acute renal failure and hypercalcemia in an AIDS patient on tenofovir and low-dose vitamin D therapy with immune reconstitution inflammatory syndrome]. Med Klin (Munich), 104(10), 810-813. doi:10.1007/s00063-009-1167-7		TSY	July 22, 2023	AMB	June 5, 2023		No	AAG	NA	WSS	NA			Wrong Study Design: Case Report				(Title/Abstract)
752	Lê, M. P., et al. (2015). Tenofovir plasma concentrations related to estimated glomerular filtration rate changes in first-line regimens in African HIV-infected patients: ANRS 12115 DAYANA substudy. J Antimicrob Chemother, 70(5), 1517-1521. doi:10.1093/jac/dku532		TSY	July 22, 2023	AMB	June 5, 2023		Yes	AAG	March 14, 2024	WSS	March 8, 2024		No	Wrong Outcome:No outcome report
753	Leavens, J., et al. (2021). "Condyloma latum of the plantar foot: Case report of an unusual manifestation of secondary syphilis." International Journal of STD and AIDS.		TSY	July 22, 2023	AMB	June 5, 2023		No	AAG	NA	WSS	NA			Wrong study design: Case report on syphilis				(Title/Abstract)
754	Lebouché, B., et al. (2013). "Minimal interference: A basis for selecting ART for prevention with positives." AIDS Care 25(10): 1284-1290.		TSY	July 22, 2023	AMB	June 5, 2023		No	AAG	NA	WSS	NA			Wrong patiient population:Physician interview about optimizing ART regimen for prevention in HIV+ patients				(Title/Abstract)
755	Lebrecht, D., et al. (2009). Mitochondrial tubulopathy in tenofovir disoproxil fumarate-treated rats. J Acquir Immune Defic Syndr, 51(3), 258-263. doi:10.1097/qai.0b013e3181a666eb		TSY	July 22, 2023	AMB	June 5, 2023		No	AAG	NA	WSS	NA			Wrong Patient Population: Animal Study				(Title/Abstract)
756	Lederman, M. M., et al. (2006). "Cyclosporin A provides no sustained immunologic benefit to persons with chronic HIV-1 infection starting suppressive antiretroviral therapy: results of a randomized, controlled trial of the AIDS Clinical Trials Group A5138." Journal of Infectious Diseases 194(12): 1677-1685.		TSY	July 22, 2023	AMB	June 5, 2023		No	AAG	NA	WSS	NA			Wrong outcome:No outcome report				(Title/Abstract)
757	Lee, A. K., et al. (2019). "Distinct Dimensions of Kidney Health and Risk of Cardiovascular Disease, Heart Failure, and Mortality." Hypertension 74(4): 872-879.		TSY	July 22, 2023	AMB	June 5, 2023		No	AAG	NA	WSS	NA			Wrong patient population: Biomarkers of renal disease in non HIV infected patients				(Title/Abstract)
758	Lee, C. I., et al. (2014). "Efficacy and safety of tenofovir-based rescue therapy for chronic hepatitis B patients with previous nucleo(s/t)ide treatment failure." Gut and Liver 8(1): 64-69.		TSY	July 22, 2023	AMB	June 5, 2023		No	AAG	NA	WSS	NA			Wrong patient population: Safety and efficacy of TDF-based treatment in chronic hepatitis B (CHB) patients				(Title/Abstract)
759	Lee, G. M., et al. (2006). "Quality of life for children and adolescents: impact of HIV infection and antiretroviral treatment." Pediatrics 117(2): 273-283.		TSY	July 22, 2023	AMB	June 5, 2023		No	AAG	NA	WSS	NA			Wrong patiient population:Pediatrics				(Title/Abstract)
760	Lee, H., et al. (2022). "Internalized homophobia and HIV testing among Korean gay and bisexual men: a study in a high-income country with pervasive HIV/AIDS stigma." AIDS Care - Psychological and Socio-Medical Aspects of AIDS/HIV.		TSY	July 22, 2023	AMB	June 5, 2023		No	AAG	NA	WSS	NA			Wrong patient population: Factors contributing to HIV testing				(Title/Abstract)
761	Lee, J. E., et al. (2019). "Incidence and risk factors for tenofovir-associated nephrotoxicity among human immunodeficiency virus-infected patients in Korea." Korean Journal of Internal Medicine 34(2): 409-417.		TSY	July 22, 2023	AMB	June 5, 2023		Yes	AAG	March 14, 2024	WSS	March 8, 2024		No	Wrong outcome: No outcome report
762	Lee, J. E., et al. (2019). Incidence and risk factors for tenofovir-associated nephrotoxicity among human immunodeficiency virus-infected patients in Korea. Korean J Intern Med, 34(2), 409-417. doi:10.3904/kjim.2016.418		TSY	July 22, 2023	AMB	June 5, 2023		No	AAG	NA	WSS	NA			Wrong outcome (duplicate): No outcome report				(Title/Abstract)
763	Lee, J., et al. (2020). "Renal safety of tenofovir disoproxil fumarate and entecavir with hepatitis B immunoglobulin in liver transplant patients." Journal of Viral Hepatitis 27(8): 818-825.		TSY	July 22, 2023	AMB	June 5, 2023		No	AAG	NA	WSS	NA			Wrong patient population: Renal safety of TDF in patients with chronic hepatitia B virus				(Title/Abstract)
764	Lee, J., et al. (2021). "High level of medication adherence is required to lower mortality in patients with chronic hepatitis B taking entecavir: A nationwide cohort study." Journal of Viral Hepatitis 28(2): 353-363.		TSY	July 22, 2023	AMB	June 5, 2023		No	AAG	NA	WSS	NA			Wrong patient population: Medication adherence in patients with chronic hepatitia B virus				(Title/Abstract)
765	Lee, K. H., et al. (2017). Change in Renal Function among HIV-Infected Koreans Receiving Tenofovir Disoproxil Fumarate-Backbone Antiretroviral Therapy: A 3-Year Follow-Up Study. Yonsei Med J, 58(4), 770-777. doi:10.3349/ymj.2017.58.4.770		TSY	July 22, 2023	AMB	June 5, 2023		Yes	AAG	March 14, 2024	WSS	March 8, 2024		Yes	Included
766	Lee, K., et al. (2002). "Investigating the psychosocial impact of anti-HIV combination therapies." AIDS Care 14(6): 851-857.		TSY	July 22, 2023	AMB	June 5, 2023		No	AAG	NA	WSS	NA			Wrong outcome:No outcome report				(Title/Abstract)
767	Lee, L. S., et al. (2008). "Possible differential induction of phase 2 enzyme and antioxidant pathways by American ginseng, Panax quinquefolius." Journal of Clinical Pharmacology 48(5): 599-609.		TSY	July 22, 2023	AMB	June 5, 2023		No	AAG	NA	WSS	NA			Wrong patiient population: Drug interaction study of non TDF agent in healthy individuals				(Title/Abstract)
768	Lee, S. S., et al. (2019). Piloting a partially self-financed mode of human immunodeficiency virus pre-exposure prophylaxis delivery for men who have sex with men in Hong Kong. Hong Kong Med J, 25(5), 382-391. doi:10.12809/hkmj198030		TSY	July 22, 2023	AMB	June 5, 2023		No	AAG	NA	WSS	NA			Wrong Patient Population: Non Hiv Patients				(Title/Abstract)
769	Leen, C., et al. (2004). Pharmacokinetics of enfuvirtide in a patient with impaired renal function. Clin Infect Dis, 39(11), e119-121. doi:10.1086/425917		TSY	July 22, 2023	AMB	June 5, 2023		No	AAG	NA	WSS	NA			Wrong Patient Population: Non Tdf Based Regimen				(Title/Abstract)
770	Legorreta, A., et al. (2005). "Adherence to combined Lamivudine+Zidovudine versus individual components: A community-based retrospective medicaid claims analysis." AIDS Care 17(8): 938-948.		TSY	July 22, 2023	AMB	June 5, 2023		No	AAG	NA	WSS	NA			Wrong patiient population:Patients with non TDF agent in healthy individuals				(Title/Abstract)
771	Lehmann, C., et al. (2006). "Rapid improvement of liver function in a patient with HIV and hepatitis B coinfection treated with lamivudine and tenofovir." Infection 34(4): 234-235.		TSY	July 22, 2023	AMB	June 5, 2023		No	AAG	NA	WSS	NA			Wrong study design: Case report				(Title/Abstract)
772	Lekas, H., et al. (2006). "Continuities and discontinuities in the experiences of felt and enacted stigma among women with HIV/AIDS." Qualitative Health Research 16(9): 1165-1190.		TSY	July 22, 2023	AMB	June 5, 2023		No	AAG	NA	WSS	NA			Wrong outcome:No outcome report				(Title/Abstract)
773	Lerma, E., et al. (2012). Prevalence and Factors Associated with Vitamin D Deficiency and Hyperparathyroidism in HIV-Infected Patients Treated in Barcelona. Isrn aids, 2012, 485307. doi:10.5402/2012/485307		TSY	July 22, 2023	AMB	June 5, 2023		No	AAG	NA	WSS	NA			Wrong Outcome:Tdf(No Outcome Report)				(Title/Abstract)
774	Lescure, F. X., et al. (2020). Prevalence of tubulopathy and association with renal function loss in HIV-infected patients. Nephrol Dial Transplant, 35(4), 607-615. doi:10.1093/ndt/gfz081		TSY	July 22, 2023	AMB	June 5, 2023		Yes	AAG	March 20, 2024	WSS	March 15, 2024		No	Wrong Outcome:No Outcome Report
775	Lescure, F. X., et al. (2020). "Prevalence of tubulopathy and association with renal function loss in HIV-infected patients." Nephrology Dialysis Transplantation 35(4): 607-615.		TSY	July 22, 2023	AMB	June 5, 2023		No	AAG	NA	WSS	NA			Wrong Outcome (duplicate):No Outcome Report				(Title/Abstract)
776	Levy, M. E., et al. (2020). "Outcomes of integrase inhibitor-based antiretroviral therapy in a clinical cohort of treatment-experienced children, adolescents and young adults with HIV infection." Pediatric Infectious Disease Journal: 421-428.		TSY	July 22, 2023	AMB	June 5, 2023		No	AAG	NA	WSS	NA			Wrong patient population: Pediatrics, outcome of integrase strand transfer inhibitors				(Title/Abstract)
777	Li, G., et al. (2022). Tenofovir disoproxil fumarate and coronavirus disease 2019 outcomes in men with HIV. AIDS, 36(12), 1689-1696. doi:10.1097/qad.0000000000003314		TSY	July 22, 2023	AMB	June 5, 2023		No	AAG	NA	WSS	NA			Wrong Outcome:Tdf(No Outcome Report)				(Title/Abstract)
778	Li, J., et al. (2021). "Short-term and long-term safety and efficacy of tenofovir alafenamide, tenofovir disoproxil fumarate and entecavir treatment of acute-on-chronic liver failure associated with hepatitis B." BMC Infectious Diseases 21(1).		TSY	July 22, 2023	AMB	June 5, 2023		No	AAG	NA	WSS	NA			Wrong patient population: Safety and efficacy of TAF-based regimen and others in chronic hepatitis B (CHB) patients				(Title/Abstract)
779	Li, Z., et al. (2016). "Circulating kidney injury molecule-1 is a novel diagnostic biomarker for renal dysfunction during long-term adefovir therapy in chronic hepatitis B." Medicine (United States) 95(44).		TSY	July 22, 2023	AMB	June 5, 2023		No	AAG	NA	WSS	NA			Wrong patient population: serum kidney injury molecule-1 (KIM-1) as a new diagnostic marker of renal dysfunction in chronic hepatitis B (CHB) patients receiving long-term adefovir dipivoxil (ADV) treatment				(Title/Abstract)
780	Lian, J., et al. (2022). "HIV testing and related factors among 50 years and older MSM in China: results from a cross-sectional study." AIDS Care - Psychological and Socio-Medical Aspects of AIDS/HIV.		TSY	July 22, 2023	AMB	June 5, 2023		No	AAG	NA	WSS	NA			Wrong patient population: HIV testing and related factors				(Title/Abstract)
781	Liang, L. Y., et al. (2022). "Tenofovir alafenamide is associated with improved alanine aminotransferase and renal safety compared to tenofovir disoproxil fumarate." Journal of Medical Virology 94(9): 4440-4448.		TSY	July 22, 2023	AMB	June 5, 2023		No	AAG	NA	WSS	NA			Wrong patient population: Safety and efficacy of TDF-based treatment in chronic hepatitis B (CHB) patients				(Title/Abstract)
782	Liatsou, E., et al. (2023). Tenofovir-Induced Fanconi Syndrome Presenting with Life-Threatening Hypokalemia: Review of the Literature and Recommendations for Early Detection. J Clin Med, 12(22). doi:10.3390/jcm12227178		TSY	July 22, 2023	AMB	June 10, 2023		No	AAG	NA	WSS	NA			Wrong Study Design: Case Report				(Title/Abstract)
783	Liegeon, G., et al. (2019). Long term renal function in Asian HIV-1 infected adults receiving tenofovir disoproxil fumarate without protease inhibitors. J Infect, 79(5), 454-461. doi:10.1016/j.jinf.2019.08.006		TSY	July 22, 2023	AMB	June 10, 2023		Yes	AAG	March 20, 2024	WSS	March 15, 2024		No	Wrong Outcome:No Outcome Report
784	Liem, K. S., et al. (2021). "Maintained virological suppression and renal function with reduced dose tenofovir disoproxil fumarate in renally impaired chronic hepatitis B patients." Journal of Viral Hepatitis 28(1): 51-60.		TSY	July 22, 2023	AMB	June 10, 2023		No	AAG	NA	WSS	NA			Wrong patient population: Safety and efficacy of TDF-based treatment in chronic hepatitis B (CHB) patients				(Title/Abstract)
785	Lify, B., et al. (2016). Fanconi syndrome induced by tenofovir: A case report. Saudi J Kidney Dis Transpl, 27(4), 808-811. doi:10.4103/1319-2442.185269		TSY	July 22, 2023	AMB	June 10, 2023		No	AAG	NA	WSS	NA			Wrong Study Design: Case Report				(Title/Abstract)
786	Likanonsakul, S., et al. (2016). A Single-Nucleotide Polymorphism in ABCC4 Is Associated with Tenofovir-Related Beta2-Microglobulinuria in Thai Patients with HIV-1 Infection. PLoS One, 11(1), e0147724. doi:10.1371/journal.pone.0147724		TSY	July 22, 2023	AMB	June 10, 2023		Yes	AAG	March 20, 2024	WSS	March 15, 2024		Yes	Included
787	Lim, S. G. (2016). "Time for action on viral hepatitis." Annals of the Academy of Medicine Singapore 45(1): 27-30.		TSY	August 5, 2023	AMB	June 10, 2023		No	AAG	NA	WSS	NA			Wrong study design: Literature review on viral hepatitis				(Title/Abstract)
788	Lim, Y., et al. (2015). "Tenofovir-Associated Nephrotoxicity in Children with Perinatally-Acquired HIV Infection: A Single-Centre Cohort Study." Clinical Drug Investigation.		TSY	August 5, 2023	AMB	June 10, 2023		No	AAG	NA	WSS	NA			Wrong patient population: Pediatrics, TDF associoated nephrotoxicity				(Title/Abstract)
789	Limkunakul, C., et al. (2017). "Close monitoring of eGFR should be performed in HIV-infected patients aged over 37 years." Japanese Journal of Infectious Diseases 70(6): 656-659.		TSY	August 5, 2023	AMB	June 10, 2023		Yes	AAG	March 20, 2024	WSS	March 15, 2024		No	Wrong outcome/small sample: No outcome report/small sample size
790	Lin, T. I. and W. L. Wang (2023). "Flexible modeling of multiple nonlinear longitudinal trajectories with censored and non-ignorable missing outcomes." Statistical Methods in Medical Research.		TSY	August 5, 2023	AMB	June 10, 2023		No	AAG	NA	WSS	NA			Wrong outcome: No outcome report				(Title/Abstract)
791	Linn, B. S., et al. (2021). Fanconi Syndrome Induced by Concomitant HIV PrEP and Tacrolimus. J Investig Med High Impact Case Rep, 9, 23247096211050207. doi:10.1177/23247096211050207		TSY	August 5, 2023	AMB	June 10, 2023		No	AAG	NA	WSS	NA			Wrong Study Design: Case Report				(Title/Abstract)
792	Lionakis, M. S. (2019). "Primary immunodeficiencies and invasive fungal infection: When to suspect and how to diagnose and manage." Current Opinion in Infectious Diseases.		TSY	August 5, 2023	AMB	June 10, 2023		No	AAG	NA	WSS	NA			Wrong study design: Literature review on invasive fungal infections in immunocompromized patients				(Title/Abstract)
793	Lionakis, M. S., et al. (2023). "Immune responses to human fungal pathogens and therapeutic prospects." Nature Reviews Immunology.		TSY	August 5, 2023	AMB	June 10, 2023		No	AAG	NA	WSS	NA			Wrong study design: Literature review on immune response to fungal pathogens and therapeutic prospects in immunocompromized patients				(Title/Abstract)
794	Littlewood, R. A. and P. A. Vanable (2014). "The Relationship Between CAM Use and Adherence to Antiretroviral Therapies Among Persons Living With HIV." Health Psychology 33(7): 660-667.		TSY	August 5, 2023	AMB	June 10, 2023		No	AAG	NA	WSS	NA			Wrong outcome:No outcome report				(Title/Abstract)
795	Liu, C. H., et al. (2021). Evolution of estimated glomerular filtration rate in human immunodeficiency virus and hepatitis C virus-coinfected patients receiving sofosbuvir-based direct-acting antivirals and antiretroviral therapy. J Viral Hepat, 28(6), 887-896. doi:10.1111/jvh.13502		TSY	August 5, 2023	AMB	June 10, 2023		No	AAG	NA	WSS	NA			Wrong Patient Population:Baseline Ckd				(Title/Abstract)
796	Liu, F., et al. (2020). Longitudinal Progression of Estimated GFR in HIV-1-Infected Patients with Normal Renal Function on Tenofovir-Based Therapy in China. Ther Clin Risk Manag, 16, 299-310. doi:10.2147/tcrm.s243913		TSY	August 5, 2023	AMB	June 10, 2023		Yes	AAG	March 20, 2024	WSS	March 15, 2024		No	Wrong Outcome:No Outcome Report
797	Liu, F., et al. (2022). Determinants and Incidence of Chronic Kidney Disease with Tenofovir- Based Antiretroviral Therapy Regimens: A Cohort Study in HIV-Infected Adults in South China. Curr HIV Res, 20(3), 242-250. doi:10.2174/1570162x20666220428105300		TSY	August 5, 2023	AMB	June 10, 2023		Yes	AAG	March 20, 2024	WSS	March 15, 2024		Yes	Included
798	Liu, J., et al. (2021). "High population-attributable fractions of traditional risk factors for non-AIDS-defining diseases among people living with HIV in China: a cohort study." Emerging Microbes and Infections 10(1): 416-423.		TSY	August 5, 2023	AMB	June 10, 2023		No	AAG	NA	WSS	NA			Wrong outcome: No outcome report				(Title/Abstract)
799	Liu, Y., et al. (2022). "Canonical correlation analysis on the association between HIV-related stress and health-related quality of life among newly diagnosed people living with HIV." AIDS Care - Psychological and Socio-Medical Aspects of AIDS/HIV.		TSY	August 5, 2023	AMB	June 10, 2023		No	AAG	NA	WSS	NA			Wrong outcome: No outcome report, HIV related stress and health related quality of life in newly diagnosed HIV patients				(Title/Abstract)
800	Llenas-García, J., et al. (2022). "Systematic screening of gender violence and domestic violence among HIV-positive patients: the VIHOLETA study." AIDS Care - Psychological and Socio-Medical Aspects of AIDS/HIV.		TSY	August 5, 2023	AMB	June 10, 2023		No	AAG	NA	WSS	NA			Wrong outcome: No outcome report, gender and domestic violence among HIV infected patients				(Title/Abstract)
801	Llibre, J. M., et al. (2016). Abacavir and cardiovascular disease: A critical look at the data. Antiviral Res, 132, 116-121. doi:10.1016/j.antiviral.2016.05.015		TSY	August 5, 2023	AMB	June 10, 2023		No	AAG	NA	WSS	NA			Wrong Patient Population: Non Tdf Based Regimen				(Title/Abstract)
802	Locke, J. E., et al. (2009). "Renal transplant in HIV-positive patients: Long-term outcomes and risk factors for graft loss." Archives of Surgery 144(1): 83-86.		TSY	August 5, 2023	AMB	June 10, 2023		No	AAG	NA	WSS	NA			Wrong patient population: Patients with renal transplant including HIV patients				(Title/Abstract)
803	Loeliger, K. B., et al. (2016). "Antiretroviral therapy initiation and adherence in rural South Africa: community health workers’ perspectives on barriers and facilitators." AIDS Care 28(8): 982-993.		TSY	August 5, 2023	AMB	June 10, 2023		No	AAG	NA	WSS	NA			Wrong outcome:No outcome report				(Title/Abstract)
804	Loutfy, M. R., et al. (2005). "CD4(+) cell count increase predicts clinical benefits in patients with advanced HIV disease and persistent viremia after 1 year of combination antiretroviral therapy." Journal of Infectious Diseases 192(8): 1407-1411.		TSY	August 5, 2023	AMB	June 10, 2023		No	AAG	NA	WSS	NA			Wrong outcome:No outcome report				(Title/Abstract)
805	Low, J. Z., et al. (2018). "Is the risk of tenofovir-induced nephrotoxicity similar in treatment-naïve compared to treatment-experienced patients?" Journal of Pharmacy Practice and Research 48(3): 242-250.		TSY	August 5, 2023	AMB	June 10, 2023		Yes	AAG	March 20, 2024	WSS	March 15, 2024		Yes	Included
806	Lu, L., et al. (2022). "Comparison of Renal Function Biomarkers of Serum Creatinine and Cystatin C in HIV-Infected People on Dolutegravir-Containing Therapy." Infection and Drug Resistance 15: 1695-1706.		TSY	August 5, 2023	AMB	June 10, 2023		No	AAG	NA	WSS	NA			Wrong outcome: No outcome report, total patients who received TDF based regimen is not described.				(Title/Abstract)
807	Lu, Z., et al. (2020). "A mathematical model for HIV prevention and control among men who have sex with men in China." Epidemiology and Infection.		TSY	August 5, 2023	AMB	June 10, 2023		No	AAG	NA	WSS	NA			Wrong outcome: No outcome report, mattmatical model for HIV prevention and control				(Title/Abstract)
808	Luetkemeyer, A. F., et al. (2013). "CROI 2013: Complications of HIV disease, viral hepatitis, and antiretroviral therapy." Topics in Antiviral Medicine 21(2): 62-74.		TSY	August 5, 2023	AMB	June 10, 2023		No	AAG	NA	WSS	NA			Wrong outcome: No outcome report				(Title/Abstract)
809	Lugat, A., et al. (2022). "Pneumocystis pneumonia in patients with Cushing's syndrome: A French multicenter retrospective study." Annales d'Endocrinologie.		TSY	August 5, 2023	AMB	June 10, 2023		No	AAG	NA	WSS	NA			Wrong patient population: PCP in cushing syndrome				(Title/Abstract)
810	Luu, Y. T., et al. (2022). "Risk of Nonkeratinocyte Skin Cancers in People Living with HIV during the Era of Antiretroviral Therapy." Journal of Investigative Dermatology.		TSY	August 5, 2023	AMB	June 10, 2023		No	AAG	NA	WSS	NA			Wrong outcome: No outcome report				(Title/Abstract)
811	Lv, Y., et al. (2019). "The clinical and pathological features of adefovir dipivoxil-related renal impairment." Clinical Nephrology 91(3): 180-186.		TSY	August 5, 2023	AMB	June 10, 2023		No	AAG	NA	WSS	NA			Wrong patient population: patients with chronic hepatitia B virus				(Title/Abstract)
812	Lyngberg-Larsen, C., et al. (2022). "Kidney transplantation from an HIV-positive deceased donor to an HIV-positive recipient." BMJ Case Reports 15(10).		TSY	August 5, 2023	AMB	June 10, 2023		No	AAG	NA	WSS	NA			Wrong study design: Case report on HIV-positive donor to HIV-positive recipient kidney transplantation				(Title/Abstract)
813	Lyu, T., et al. (2021). "Federal funding allocation on HIV/AIDS research in the United States (2008–2018): an exploratory study using Big Data." AIDS Care - Psychological and Socio-Medical Aspects of AIDS/HIV.		TSY	August 5, 2023	AMB	June 10, 2023		No	AAG	NA	WSS	NA			Wrong outcome: No outcome report, federal funding allocation for HIV research				(Title/Abstract)
814	Ma, A., et al. (2010). "Improving adherence and clinical outcomes through an HIV pharmacist's interventions." AIDS Care 22(10): 1189-1194.		TSY	August 5, 2023	AMB	June 10, 2023		No	AAG	NA	WSS	NA			Wrong outcome:No outcome report				(Title/Abstract)
815	Ma, H., et al. (2022). "Prevalence of psychological distress among people living with HIV/AIDS: a systematic review and meta-analysis." AIDS Care - Psychological and Socio-Medical Aspects of AIDS/HIV.		TSY	August 5, 2023	AMB	June 10, 2023		No	AAG	NA	WSS	NA			Wrong study design: Systematic review on Psychological stress among patients with HIV/AIDS				(Title/Abstract)
816	Maagaard, A., et al. (2008). "Distinct mechanisms for mitochondrial DNA loss in T and B lymphocytes from HIV-infected patients exposed to nucleoside reverse-transcriptase inhibitors and those naive to antiretroviral treatment." Journal of Infectious Diseases 198(10): 1474-1481.		TSY	August 5, 2023	AMB	June 10, 2023		No	AAG	NA	WSS	NA			Wrong outcome:No outcome report				(Title/Abstract)
817	Maciel, A. M. A., et al. (2024). Renal dysfunction during treatment of chronic hepatitis B with tenofovir disoproxyl fumarate and associated risk factors. Eur J Gastroenterol Hepatol, 36(4), 482-488. doi:10.1097/meg.0000000000002723		TSY	August 5, 2023	AMB	June 10, 2023		No	AAG	NA	WSS	NA			Wrong Patient Population: Non Hiv Patients				(Title/Abstract)
818	Madeddu, G., et al. (2006). [Renal toxicity in HIV-infected patients receiving HAART including tenofovir]. Infez Med, 14(3), 125-134.		TSY	August 5, 2023	AMB	June 10, 2023		No	AAG	NA	WSS	NA			Wrong Study Design: Litrature Review				(Title/Abstract)
819	Madge, S., et al. (2021). "Descriptive account of 18 adults with known HIV infection hospitalised with SARS-CoV-2 infection." Sexually Transmitted Infections 97(5): 392-393.		TSY	August 5, 2023	AMB	June 10, 2023		No	AAG	NA	WSS	NA			Wrong study design: Research letter				(Title/Abstract)
820	Magalhães-Costa, P., et al. (2015). "Fanconi syndrome and chronic renal failure in a chronic hepatitis B monoinfected patient treated with tenofovir." Revista Espanola de Enfermedades Digestivas 107(8): 512-514.		TSY	August 5, 2023	AMB	June 10, 2023		No	AAG	NA	WSS	NA			Wrong study design: Case report				(Title/Abstract)
821	Magee, M., et al. (2021). "Effect of Renal and Hepatic Impairment on the Pharmacokinetics of Temsavir, the Active Moiety of Fostemsavir." Journal of Clinical Pharmacology 61(7): 939-953.		TSY	August 5, 2023	AMB	June 10, 2023		No	AAG	NA	WSS	NA			Wrong patient population: Pharmacokinetics study on fostemsavir in patients with either hepatic or renal impairments				(Title/Abstract)
822	Maggi, P., et al. (2014). Novel antiretroviral drugs and renal function monitoring of HIV patients. AIDS Rev, 16(3), 144-151.		TSY	August 5, 2023	AMB	June 10, 2023		No	AAG	NA	WSS	NA			Wrong Study Design: Litrature Review				(Title/Abstract)
823	Mahajan, V. K., et al. (2020). Assessment of liver and renal functions in human immunodeficiency virus-infected persons on highly active antiretroviral therapy: A mixed cohort study. Indian J Dermatol Venereol Leprol, 86(5), 499-507. doi:10.4103/ijdvl.IJDVL_169_18		TSY	August 5, 2023	AMB	June 10, 2023		No	AAG	NA	WSS	NA			Wrong Outcome:Tdf(No Outcome Report)				(Title/Abstract)
824	Maiese, E. M., et al. (2016). "Quality of life of HIV-infected patients who switch antiretroviral medication due to side effects or other reasons." Current Medical Research & Opinion 32(12): 2039-2046.		TSY	August 5, 2023	AMB	June 10, 2023		No	AAG	NA	WSS	NA			Wrong outcome:No outcome report				(Title/Abstract)
825	Mak, I. T., et al. (2018). Combination ART-Induced Oxidative/Nitrosative Stress, Neurogenic Inflammation and Cardiac Dysfunction in HIV-1 Transgenic (Tg) Rats: Protection by Mg. Int J Mol Sci, 19(8). doi:10.3390/ijms19082409		TSY	August 10, 2023	AMB	June 10, 2023		No	AAG	NA	WSS	NA			Wrong Patient Population: Animal Study				(Title/Abstract)
826	Mak, L. Y., et al. (2019). "In Vitro and In Vivo Renoprotective Effects of Telbivudine in Chronic Hepatitis B Patients Receiving Nucleotide Analogue." Digestive Diseases and Sciences 64(12): 3630-3641.		TSY	August 10, 2023	AMB	June 10, 2023		No	AAG	NA	WSS	NA			Wrong patient population: Patients with chronic hepatitis B virus				(Title/Abstract)
827	Makie, T., et al. (2007). Predicting tenofovir concentration on the basis of renal factors determined by routine tests. Am J Ther, 14(6), 514-518. doi:10.1097/MJT.0b013e3180ed7346		TSY	August 10, 2023	AMB	June 10, 2023		No	AAG	NA	WSS	NA			Wrong Outcome:Tdf(No Outcome Report)				(Title/Abstract)
828	Malat, G. E., et al. (2019). "Kidney Transplantation in HIV-Positive Patients: A Single-Center, 16-Year Experience." American Journal of Kidney Diseases 73(1): 112-118.		TSY	August 10, 2023	AMB	June 10, 2023		No	AAG	NA	WSS	NA			Wrong patient population: Patients with rrenal disease				(Title/Abstract)
829	Maldonado, A. and R. L. Oehler Medicine (2008). "An HIV-infected patient with fever, pancytopenia, and renal failure: Is this end-stage AIDS?" AIDS Reader 18(4): 214-216.		TSY	August 10, 2023	AMB	June 10, 2023		No	AAG	NA	WSS	NA			Wrong study design: Case report				(Title/Abstract)
830	Malik, A., et al. (2005). Acute renal failure and Fanconi syndrome in an AIDS patient on tenofovir treatment--case report and review of literature. J Infect, 51(2), E61-65. doi:10.1016/j.jinf.2004.08.031		TSY	August 10, 2023	AMB	June 10, 2023		No	AAG	NA	WSS	NA			Wrong Study Design: Case Report				(Title/Abstract)
831	Malkina, A., et al. (2015). "The association of adiposity with kidney function decline among HIV-infected adults: Findings from the Fat Redistribution and Metabolic Changes in HIV Infection (FRAM) study." HIV Medicine 16(3): 184-190.		TSY	August 10, 2023	AMB	June 10, 2023		Yes	AAG	March 20, 2024	WSS	March 20, 2024		No	Wrong outcome: Outcome not specific to TDF based regimen
832	Malo, V. F., et al. (2022). "A qualitative analysis of family support for adolescent HIV care in South Africa." AIDS Care - Psychological and Socio-Medical Aspects of AIDS/HIV.		TSY	August 10, 2023	AMB	June 10, 2023		No	AAG	NA	WSS	NA			Wrong outcome: No outcome report				(Title/Abstract)
833	Maloberti, A., et al. (2015). "Brachial and central blood pressure in HIV-infected subjects." Hypertension Research 38(6): 405-412.		TSY	August 10, 2023	AMB	June 10, 2023		No	AAG	NA	WSS	NA			Wrong outcome: No outcome report				(Title/Abstract)
834	Malta, M., et al. (2008). "Adherence to antiretroviral therapy for human immunodeficiency virus/acquired immune deficiency syndrome among drug users: a systematic review." Addiction 103(8): 1242-1257.		TSY	August 10, 2023	AMB	June 10, 2023		No	AAG	NA	WSS	NA			Wrong study design: Systematic review				(Title/Abstract)
835	Manaye, G. A., et al. (2020). "Chronic kidney disease and associated factors among HIV/AIDS patients on HAART in Ethiopia." HIV/AIDS - Research and Palliative Care 12: 591-599.		TSY	August 10, 2023	AMB	June 10, 2023		Yes	AAG	March 20, 2024	WSS	March 20, 2024		No	Wrong outcome: Outcome not specific to TDF based regimen
836	Maneesriwongul, W., et al. (2012). "Effects of Motivational Interviewing or an Educational Video on Knowledge about HIV/AIDS, Health Beliefs and Antiretroviral Medication Adherence among Adult Thais with HIV/AIDS." Pacific Rim International Journal of Nursing Research 16(2): 124-137.		TSY	August 10, 2023	AMB	June 10, 2023		No	AAG	NA	WSS	NA			Wrong outcome:No outcome report				(Title/Abstract)
837	Maneesriwongul, W., et al. (2012). "Effects of Motivational Interviewing or an Educational Video on Knowledge about HIV/AIDS, Health Beliefs and Antiretroviral Medication Adherence among Adult Thais with HIV/AIDS." Pacific Rim International Journal of Nursing Research 16(2): 124-137.		TSY	August 10, 2023	AMB	June 10, 2023		No	AAG	NA	WSS	NA			Wrong outcome (Duplicate):No outcome report				(Title/Abstract)
838	Manfredi, R. and L. Calza (2008). "HIV infection and the pancreas: risk factors and potential management guidelines." International Journal of STD & AIDS 19(2): 99-105.		TSY	August 10, 2023	AMB	June 10, 2023		No	AAG	NA	WSS	NA			Wrong outcome:No outcome report				(Title/Abstract)
839	Mangal, V., et al. (2022). "Simultaneous occurrence of nephrolithiasis, fanconi syndrome, and nephro-osteopathy in a patient on first-line antiretroviral therapy - A case report." Indian Journal of Nephrology 32(2): 175-178.		TSY	August 10, 2023	AMB	June 10, 2023		No	AAG	NA	WSS	NA			Wrong study design: Case report				(Title/Abstract)
840	Mannheimer, S. B., et al. (2005). "Quality of life in HIV-infected individuals receiving antiretroviral therapy is related to adherence." AIDS Care 17(1): 10-22.		TSY	August 10, 2023	AMB	June 10, 2023		No	AAG	NA	WSS	NA			Wrong outcome:No outcome report				(Title/Abstract)
841	Manosuthi, W., et al. (2010). Renal impairment after switching from stavudine/lamivudine to tenofovir/lamivudine in NNRTI-based antiretroviral regimens. AIDS Res Ther, 7, 37. doi:10.1186/1742-6405-7-37		TSY	August 10, 2023	AMB	June 10, 2023		Yes	AAG	March 20, 2024	WSS	March 20, 2024		No	Wrong Outcome: No Outcome Report
842	Manosuthi, W., et al. (2011). Renal impairment in HIV-1 infected patients receiving antiretroviral regimens including tenofovir in a resource-limited setting. Southeast Asian J Trop Med Public Health, 42(3), 643-650.		TSY	August 10, 2023	AMB	June 10, 2023		No	AAG	NA	WSS	NA			Wrong Outcome:Tdf(No Outcome Report)				(Title/Abstract)
843	Mansoor, L. E. and R. Dowse (2006). "Medicines information and adherence in HIV/AIDS patients." Journal of Clinical Pharmacy & Therapeutics 31(1): 7-15.		TSY	August 10, 2023	AMB	June 25, 2023		No	AAG	NA	WSS	NA			Wrong outcome:No outcome report				(Title/Abstract)
844	Mapesi, H., et al. (2018). Prevalence and Evolution of Renal Impairment in People Living With HIV in Rural Tanzania. Open Forum Infect Dis, 5(4), ofy072. doi:10.1093/ofid/ofy072		TSY	August 10, 2023	AMB	June 25, 2023		Yes	AAG	March 20, 2024	WSS	March 20, 2024		No	Wrong outcome:No outcome report
845	Maqutu, D. and T. Zewotir (2011). "Optimal HAART adherence over time and time interval between successive visits: their association and determinants." AIDS Care 23(11): 1417-1424.		TSY	August 10, 2023	AMB	June 25, 2023		No	AAG	NA	WSS	NA			Wrong outcome:No outcome report				(Title/Abstract)
846	Marcelin, J. R., et al. (2016). Is Abnormal Urine Protein/Osmolality Ratio Associated with Abnormal Renal Function in Patients Receiving Tenofovir Disoproxil Fumarate? PLoS One, 11(2), e0149562. doi:10.1371/journal.pone.0149562		TSY	August 10, 2023	AMB	June 25, 2023		Yes	AAG	March 20, 2024	WSS	March 20, 2024		No	Wrong outcome: No outcome report
847	Marelich, W. D., et al. (2002). "HIV/AIDS patient involvement in antiretroviral treatment decisions." AIDS Care 14(1): 17-26.		TSY	August 10, 2023	AMB	June 25, 2023		No	AAG	NA	WSS	NA			Wrong outcome:No outcome report				(Title/Abstract)
848	Marino, P., et al. (2007). "Peer support to promote medication adherence among people living with HIV/AIDS: the benefits to peers." Social Work in Health Care 45(1): 67-80.		TSY	August 10, 2023	AMB	June 25, 2023		No	AAG	NA	WSS	NA			Wrong outcome:No outcome report				(Title/Abstract)
849	Markowitz, M., et al. (2005). "Infection with multidrug resistant, dual-tropic HIV-1 and rapid progression to AIDS: a case report." Lancet 365(9464): 1031-1038.		TSY	August 10, 2023	AMB	June 25, 2023		No	AAG	NA	WSS	NA			Wrong study design: Case report				(Title/Abstract)
850	Martin, M., et al. (2014). Renal function of participants in the Bangkok tenofovir study--Thailand, 2005-2012. Clin Infect Dis, 59(5), 716-724. doi:10.1093/cid/ciu355		TSY	August 10, 2023	AMB	June 25, 2023		Yes	AAG	March 20, 2024	WSS	March 20, 2024		No	Wrong outcome: No outcome report
851	Martinez-Guerra, B. A., et al. (2022). "Gaps in the continuum of care in HIV-positive adults and the need for caution in those returning to care after loss to follow-up." AIDS Care - Psychological and Socio-Medical Aspects of AIDS/HIV.		TSY	August 10, 2023	AMB	June 25, 2023		No	AAG	NA	WSS	NA			Wrong outcome: No outcome report				(Title/Abstract)
852	Masho, S. W., et al. (2007). Review of tenofovir-emtricitabine. Ther Clin Risk Manag, 3(6), 1097-1104.		TSY	August 10, 2023	AMB	June 25, 2023		No	AAG	NA	WSS	NA			Wrong Study Design: Litrature Review				(Title/Abstract)
853	Massih, S. A., et al. (2024). Pharmacokinetics of tenofovir alafenamide, emtricitabine, and dolutegravir in a patient on peritoneal dialysis. AIDS Res Ther, 21(1), 34. doi:10.1186/s12981-024-00616-5		TSY	August 10, 2023	AMB	June 25, 2023		No	AAG	NA	WSS	NA			Wrong Study Design: Case Report				(Title/Abstract)
854	Mateo, L., et al. (2016). Hypophosphatemic osteomalacia induced by tenofovir in HIV-infected patients. Clin Rheumatol, 35(5), 1271-1279. doi:10.1007/s10067-014-2627-x		TSY	August 10, 2023	AMB	June 25, 2023		No	AAG	NA	WSS	NA			Wrong Study Design: Case Series				(Title/Abstract)
855	Mateo, L., et al. (2016). "Hypophosphatemic osteomalacia induced by tenofovir in HIV-infected patients." Clinical Rheumatology 35(5): 1271-1279.		TSY	August 10, 2023	AMB	June 25, 2023		No	AAG	NA	WSS	NA			Wrong study design: Case series				(Title/Abstract)
856	Mathew, G., et al. (2006). Acquired Fanconi's syndrome associated with tenofovir therapy. J Gen Intern Med, 21(11), C3-5. doi:10.1111/j.1525-1497.2006.00518.x		TSY	August 10, 2023	AMB	June 25, 2023		No	AAG	NA	WSS	NA			Wrong Study Design: Case Report				(Title/Abstract)
857	Matłosz, B., et al. (2019). Discontinuation of tenofovir due to nephrotoxicity: insight into 12 years of clinical practice. Przegl Epidemiol, 73(2), 249-255. doi:10.32394/pe.73.24		TSY	August 10, 2023	AMB	June 25, 2023		No	AAG	NA	WSS	NA			Wrong Patient Population: Discontinued Tdf Patients				(Title/Abstract)
858	Matłosz, B., et al. (2019). Risk factors for kidney disease among HIV-1 positive persons in the methadone program. Clin Exp Nephrol, 23(3), 342-348. doi:10.1007/s10157-018-1644-5		TSY	August 10, 2023	AMB	June 25, 2023		No	AAG	NA	WSS	NA			Wrong Patient Population:Baseline Ckd				(Title/Abstract)
859	Matthews, R. P., et al. (2022). "Safety and Pharmacokinetics of Islatravir in Individuals with Severe Renal Insufficiency." Antimicrobial Agents and Chemotherapy 66(12).		TSY	August 10, 2023	AMB	June 25, 2023		No	AAG	NA	WSS	NA			Wrong patient population: Pharmacokinetics study of islatravir in patients with renal impairment				(Title/Abstract)
860	Matza, L. S., et al. (2017). "Risks associated with antiretroviral treatment for human immunodeficiency virus (HIV): qualitative analysis of social media data and health state utility valuation." Quality of Life Research 26(7): 1785-1798.		TSY	August 10, 2023	AMB	June 25, 2023		No	AAG	NA	WSS	NA			Wrong outcome: No outcome report				(Title/Abstract)
861	Mauss, S., et al. (2005). Antiretroviral therapy with tenofovir is associated with mild renal dysfunction. AIDS, 19(1), 93-95. doi:10.1097/00002030-200501030-00012		TSY	August 10, 2023	AMB	June 25, 2023		No	AAG	NA	WSS	NA			Wrong Study Design: Research Letters				(Title/Abstract)
862	Mauss, S., et al. (2008). Cystatin C as a marker of renal function is affected by HIV replication leading to an underestimation of kidney function in HIV patients. Antivir Ther, 13(8), 1091-1095.		TSY	August 10, 2023	AMB	June 25, 2023		No	AAG	NA	WSS	NA			Wrong Patient Population: Non Tdf Based Regimen				(Title/Abstract)
863	Mauss, S., et al. (2011). Effect of HBV polymerase inhibitors on renal function in patients with chronic hepatitis B. J Hepatol, 55(6), 1235-1240. doi:10.1016/j.jhep.2011.03.030		TSY	August 10, 2023	AMB	June 25, 2023		No	AAG	NA	WSS	NA			Wrong Patient Population: Hb Patients				(Title/Abstract)
864	May, M. T., et al. (2006). "HIV treatment response and prognosis in Europe and North America in the first decade of highly active antiretroviral therapy: a collaborative analysis." Lancet 368(9534): 451-458.		TSY	August 10, 2023	AMB	June 25, 2023		No	AAG	NA	WSS	NA			Wrong outcome:No outcome report				(Title/Abstract)
865	Mayanja, B. N., et al. (2017). COHORT PROFILE: The Complications of Long-Term Antiretroviral Therapy study in Uganda (CoLTART), a prospective clinical cohort. AIDS Res Ther, 14, 26. doi:10.1186/s12981-017-0154-y		TSY	September 8, 2023	AMB	June 25, 2023		No	AAG	NA	WSS	NA			Wrong Outcome:Tdf(No Outcome Report)				(Title/Abstract)
866	McClure, M., et al. (2012). Clinical outcomes of a combined HIV and renal clinic. Clin Kidney J, 5(6), 530-534. doi:10.1093/ckj/sfs141		TSY	September 8, 2023	AMB	June 25, 2023		No	AAG	NA	WSS	NA			Wrong Patient Population:Baseline Ckd				(Title/Abstract)
867	McCulloch, M. I. and P. E. Ray (2008). "Kidney Disease in HIV-Positive Children." Seminars in Nephrology 28(6): 585-594.		TSY	September 8, 2023	AMB	June 25, 2023		No	AAG	NA	WSS	NA			Wrong study design: Literature review on kidney disease in HIV positive children				(Title/Abstract)
868	McDonald, K., et al. (2001). "Australian women living with HIV/AIDS are more sceptical than men about antiretroviral treatment." AIDS Care 13(1): 15-26.		TSY	September 8, 2023	AMB	June 25, 2023		No	AAG	NA	WSS	NA			Wrong outcome:No outcome report				(Title/Abstract)
869	McGuire, J. L., et al. (2023). "Update on Central Nervous System Effects of HIV in Adolescents and Young Adults." Current HIV/AIDS Reports.		TSY	September 8, 2023	AMB	June 25, 2023		No	AAG	NA	WSS	NA			Wrong study design: Literature review on CNS effect of HIV in adolescents and young adults				(Title/Abstract)
870	McIntosh, R., et al. (2016). "Alexithymia, Assertiveness and Psychosocial Functioning in HIV: Implications for Medication Adherence and Disease Severity." AIDS & Behavior 20(2): 325-338.		TSY	September 8, 2023	AMB	June 25, 2023		No	AAG	NA	WSS	NA			Wrong outcome:No outcome report				(Title/Abstract)
871	McKinney, R. E., Jr., et al. (2007). "Long-term safety and efficacy of a once-daily regimen of emtricitabine, didanosine, and efavirenz in HIV-infected, therapy-naive children and adolescents: Pediatric AIDS Clinical Trials Group Protocol P1021." Pediatrics 120(2): e416-423.		TSY	September 8, 2023	AMB	June 25, 2023		No	AAG	NA	WSS	NA			Wrong patiient population:Pediatrics				(Title/Abstract)
872	McLaughlin, M. et al. (2018). Renal effects of non-tenofovir antiretroviral therapy in patients living with HIV. Drugs Context, 7, 212519. doi:10.7573/dic.212519		TSY	September 8, 2023	AMB	June 25, 2023		No	AAG	NA	WSS	NA			Wrong Study Design: Litrature Review				(Title/Abstract)
873	McLennon, S. M., et al. (2003). "Geropharmacology. Recognizing and preventing drug interactions in older adults with HIV." Journal of Gerontological Nursing 29(4): 5-12.		TSY	September 8, 2023	AMB	June 25, 2023		No	AAG	NA	WSS	NA			Wrong study design: Literature review				(Title/Abstract)
874	McMillan, J. M., et al. (2018). "Managing HIV infection in patients older than 50 years." Canadian Medical Association Journal (CMAJ) 190(42): E1253-E1258.		TSY	September 8, 2023	AMB	June 25, 2023		No	AAG	NA	WSS	NA			Wrong study design: Literature review				(Title/Abstract)
875	Medland, N. A., et al. (2018). "Incidence of renal Fanconi syndrome in patients taking antiretroviral therapy including tenofovir disoproxil fumarate." International Journal of STD and AIDS 29(3): 227-236.		TSY	September 8, 2023	AMB	June 25, 2023		Yes	AAG	March 23, 2024	WSS	March 24, 2024		Yes	Included
876	Mehta, S. H., et al. (2007). "Early immunologic and virologic responses to highly active antiretroviral therapy and subsequent disease progression among HIV-infected injection drug users." AIDS Care 19(5): 637-645.		TSY	September 8, 2023	AMB	June 25, 2023		No	AAG	NA	WSS	NA			Wrong outcome:No outcome report				(Title/Abstract)
877	Meijerink, H., et al. (2014). "Heroin use in Indonesia is associated with higher expression of CCR5 on CD4+ cells and lower ex-vivo production of CCR5 ligands." AIDS.		TSY	September 8, 2023	AMB	June 25, 2023		No	AAG	NA	WSS	NA			Wrong study design:Research letter				(Title/Abstract)
878	Mekuria, L. A., et al. (2015). "Health-related quality of life of HIV-infected adults receiving combination antiretroviral therapy in Addis Ababa." AIDS Care 27(8): 934-945.		TSY	September 8, 2023	AMB	June 25, 2023		No	AAG	NA	WSS	NA			Wrong outcome:No outcome report				(Title/Abstract)
879	Meneses, G. C., et al. (2017). Endothelial Glycocalyx Damage and Renal Dysfunction in HIV Patients Receiving Combined Antiretroviral Therapy. AIDS Res Hum Retroviruses, 33(7), 703-710. doi:10.1089/aid.2016.0284		TSY	September 8, 2023	AMB	June 25, 2023		No	AAG	NA	WSS	NA			Wrong Outcome:Tdf(No Outcome Report)				(Title/Abstract)
880	Menezes, A. M., T et al. (2011). Prevalence and risk factors associated to chronic kidney disease in HIV-infected patients on HAART and undetectable viral load in Brazil. PLoS One, 6(10), e26042. doi:10.1371/journal.pone.0026042		TSY	September 8, 2023	AMB	June 25, 2023		Yes	AAG	March 23, 2024	WSS	March 24, 2024		No	Wrong Outcome:No Outcome Report
881	Mercadal-Orfila, G., et al. (2022). "HIV-positive women have higher prevalence of comorbidities and anticholinergic burden: assessment of the HIV-positive population from Menorca (Balearic Islands)." AIDS Care - Psychological and Socio-Medical Aspects of AIDS/HIV.		TSY	September 8, 2023	AMB	June 25, 2023		No	AAG	NA	WSS	NA			Wrong outcome: No outcome report, anticholinergic burden				(Title/Abstract)
882	Merenstein, D., et al. (2008). "Association of complementary and alternative medicine use with highly active antiretroviral therapy initiation." Alternative Therapies in Health & Medicine 14(5): 18-22.		TSY	September 8, 2023	AMB	June 25, 2023		No	AAG	NA	WSS	NA			Wrong outcome:No outcome report				(Title/Abstract)
883	Metta, H., et al. (2013). "Primary Hepatic Leiomyosarcoma-a Rare Neoplasm in an Adult Patient with AIDS: Second Case Report and Literature Review." Journal of Gastrointestinal Cancer: 1-4.		TSY	September 8, 2023	AMB	June 25, 2023		No	AAG	NA	WSS	NA			Wrong study design:Case report				(Title/Abstract)
884	Michaëlsson, J., et al. (2008). "Immune reconstitution of CD56(dim) NK cells in individuals with primary HIV-1 infection treated with interleukin-2." Journal of Infectious Diseases 197(1): 117-125.		TSY	September 8, 2023	AMB	June 25, 2023		No	AAG	NA	WSS	NA			Wrong outcome:No outcome report				(Title/Abstract)
885	Michal, J. L., et al. (2018). "Incidence of Acute Kidney Injury in Patients Coinfected with HIV and Hepatitis C Virus Receiving Tenofovir Disoproxil Fumarate and Ledipasvir/Sofosbuvir in a Real-World, Urban, Ryan White Clinic." AIDS Research and Human Retroviruses 34(8): 690-698.		TSY	September 8, 2023	AMB	June 25, 2023		No	AAG	NA	WSS	NA			Wrong outcome: No outcome report, AKI				(Title/Abstract)
886	Michal, J. L., et al. (2018). Incidence of Acute Kidney Injury in Patients Coinfected with HIV and Hepatitis C Virus Receiving Tenofovir Disoproxil Fumarate and Ledipasvir/Sofosbuvir in a Real-World, Urban, Ryan White Clinic. AIDS Res Hum Retroviruses, 34(8), 690-698. doi:10.1089/aid.2017.0271		TSY	September 8, 2023	AMB	June 25, 2023		No	AAG	NA	WSS	NA			Wrong outcome (duplicate): No outcome report, AKI				(Title/Abstract)
887	Michienzi, S. M., et al. (2019). "Abacavir/lamivudine/dolutegravir single tablet regimen in patients with human immunodeficiency virus and end-stage renal disease on hemodialysis." International Journal of STD & AIDS 30(2): 181-187.		TSY	September 8, 2023	AMB	June 25, 2023		No	AAG	NA	WSS	NA			Wrong patient population: Patients with Non TDF based regimen				(Title/Abstract)
888	Michienzi, S. M., et al. (2019). "Abacavir/lamivudine/dolutegravir single tablet regimen in patients with human immunodeficiency virus and end-stage renal disease on hemodialysis." International Journal of STD and AIDS 30(2): 181-187.		TSY	September 8, 2023	AMB	June 25, 2023		No	AAG	NA	WSS	NA			Wrong patient population (duplicate): Patients with Non TDF based regimen				(Title/Abstract)
889	Milazzo, L., et al. (2017). Renal function in HIV/HBV co-infected and HBV mono-infected patients on a long-term treatment with tenofovir in real life setting. Clin Exp Pharmacol Physiol, 44(2), 191-196. doi:10.1111/1440-1681.12691		TSY	September 8, 2023	AMB	June 25, 2023		Yes	AAG	March 23, 2024	WSS	March 24, 2024		Yes	Included
890	Milburn, J., et al. (2017). Renal effects of novel antiretroviral drugs. Nephrol Dial Transplant, 32(3), 434-439. doi:10.1093/ndt/gfw064		TSY	September 8, 2023	AMB	June 25, 2023		No	AAG	NA	WSS	NA			Wrong Study Design: Litrature Review				(Title/Abstract)
891	Miller, C. L., et al. (2006). "Inadequacies in antiretroviral therapy use among Aboriginal and other Canadian populations." AIDS Care 18(8): 968-976.		TSY	September 8, 2023	AMB	June 25, 2023		No	AAG	NA	WSS	NA			Wrong outcome:No outcome report				(Title/Abstract)
892	Mills, A. M., et al. (2020). "Validation of the Data Collection on Adverse Events of Anti-HIV Drugs (D:A:D) chronic kidney disease risk score in HIV-infected patients in the USA." HIV Medicine 21(5): 299-308.		TSY	September 8, 2023	AMB	June 25, 2023		Yes	AAG	March 23, 2024	WSS	March 24, 2024		No	Wrong outcome: Outcome not specific to TDF based regimen
893	Mimiaga, M. J., et al. (2010). "'We fear the police, and the police fear us': structural and individual barriers and facilitators to HIV medication adherence among injection drug users in Kiev, Ukraine." AIDS Care 22(11): 1305-1313.		TSY	September 8, 2023	AMB	June 25, 2023		No	AAG	NA	WSS	NA			Wrong outcome:No outcome report				(Title/Abstract)
894	Miro, J. M., et al. (2012). "Renal dysfunction in the setting of HIV/AIDS." Current HIV/AIDS Reports 9(3): 187-199.		TSY	September 8, 2023	AMB	June 25, 2023		No	AAG	NA	WSS	NA			Wrong study design: Literature review on renal dysfunction in the setting of HIV/AIDS				(Title/Abstract)
895	Misgina, K. H., et al. (2019). "Predictors of mortality among adult people living with HIV/AIDS on antiretroviral therapy at Suhul Hospital, Tigrai, Northern Ethiopia: a retrospective follow-up study." Journal of Health, Population & Nutrition 38(1): N.PAG-N.PAG.		TSY	September 8, 2023	AMB	June 25, 2023		No	AAG	NA	WSS	NA			Wrong outcome:No outcome report				(Title/Abstract)
896	Mitchell, C. D., et al. (2015). "Predictors of resolution and persistence of renal laboratory abnormalities in pediatric HIV infection." Pediatric Nephrology 30(1): 153-165.		TSY	September 8, 2023	AMB	June 25, 2023		No	AAG	NA	WSS	NA			Wrong patient population: Pediatrics				(Title/Abstract)
897	Mitra, S., et al. (2014). Renal tubular dysfunction associated with tenofovir therapy. J Assoc Physicians India, 62(7), 580-582.		TSY	September 8, 2023	AMB	June 25, 2023		No	AAG	NA	WSS	NA			Wrong Study Design: Case Report				(Title/Abstract)
898	Mitsuyasu, R., et al. (2007). "The virologic, immunologic, and clinical effects of interleukin 2 with potent antiretroviral therapy in patients with moderately advanced human immunodeficiency virus infection: a randomized controlled clinical trial--AIDS clinical trials group 328." Archives of Internal Medicine 167(6): 597-605.		TSY	September 8, 2023	AMB	June 25, 2023		No	AAG	NA	WSS	NA			Wrong outcome:No outcome report				(Title/Abstract)
899	Mizushima, D., et al. (2013). WHO antiretroviral therapy guidelines 2010 and impact of tenofovir on chronic kidney disease in Vietnamese HIV-infected patients. PLoS One, 8(11), e79885. doi:10.1371/journal.pone.0079885		TSY	September 8, 2023	AMB	June 25, 2023		Yes	AAG	March 23, 2024	WSS	March 24, 2024		No	Wrong Outcome:No Outcome Report
900	Mizushima, D., et al. (2014). Low body weight and tenofovir use are risk factors for renal dysfunction in Vietnamese HIV-infected patients. A prospective 18-month observation study. J Infect Chemother, 20(12), 784-788. doi:10.1016/j.jiac.2014.08.015		TSY	September 8, 2023	AMB	June 25, 2023		Yes	AAG	March 23, 2024	WSS	March 24, 2024		No	Wrong Outcome:No Outcome Report
901	Mizushima, D., et al. (2018). Tenofovir disoproxil fumarate co-administered with lopinavir/ritonavir is strongly associated with tubular damage and chronic kidney disease. J Infect Chemother, 24(7), 549-554. doi:10.1016/j.jiac.2018.03.002		TSY	September 8, 2023	AMB	June 25, 2023		Yes	AAG	March 23, 2024	WSS	March 24, 2024		No	Wrong patient population:Baseline Outcome
902	Mizushima, D., et al. (2014). "Low body weight and tenofovir use are risk factors for renal dysfunction in Vietnamese HIV-infected patients. A prospective 18-month observation study." Journal of Infection and Chemotherapy 20(12): 784-788.		TSY	September 8, 2023	AMB	June 25, 2023		No	AAG	NA	WSS	NA			Wrong outcome: No outcome report				(Title/Abstract)
903	Mizushima, D., et al. (2018). "Tenofovir disoproxil fumarate co-administered with lopinavir/ritonavir is strongly associated with tubular damage and chronic kidney disease." Journal of Infection and Chemotherapy 24(7): 549-554.		TSY	September 8, 2023	AMB	June 25, 2023		No	AAG	NA	WSS	NA			Wrong patient population (duplicate):Baseline Outcome				(Title/Abstract)
904	Mizushima, M., et al. (2022). "Rescue Extracranial-Intracranial Bypass for Ischemic Stroke Secondary to Progressive Human Immunodeficiency Virus-Associated Vasculopathy." Journal of Neurological Surgery, Part A: Central European Neurosurgery.		TSY	September 8, 2023	AMB	June 25, 2023		No	AAG	NA	WSS	NA			Wrong study design:Case report on acute ischemic stroke				(Title/Abstract)
905	Mocroft, A., et al. (2010). Estimated glomerular filtration rate, chronic kidney disease and antiretroviral drug use in HIV-positive patients. AIDS, 24(11), 1667-1678. doi:10.1097/QAD.0b013e328339fe53		TSY	September 8, 2023	AMB	June 25, 2023		Yes	AAG	March 26, 2024	WSS	March 26, 2024		No	Wrong Outcome:No Outcome Report
906	Mocroft, A., et al. (2014). A clinically useful risk-score for chronic kidney disease in HIV infection. J Int AIDS Soc, 17(4 Suppl 3), 19514. doi:10.7448/ias.17.4.19514		TSY	September 8, 2023	AMB	June 25, 2023		No	AAG	NA	WSS	NA			Wrong Study Design: Oral Presentation, On Outcome Report				(Title/Abstract)
907	Mocroft, A., et al. (2016). Cumulative and current exposure to potentially nephrotoxic antiretrovirals and development of chronic kidney disease in HIV-positive individuals with a normal baseline estimated glomerular filtration rate: a prospective international cohort study. Lancet HIV, 3(1), e23-32. doi:10.1016/s2352-3018(15)00211-8		TSY	September 8, 2023	AMB	June 25, 2023		Yes	AAG	March 26, 2024	WSS	March 26, 2024		No	Wrong Outcome:No Outcome Report
908	Mocroft, A., et al. (2007). "Chronic renal failure among HIV-1-infected patients." AIDS 21(9): 1119-1127.		TSY	September 8, 2023	AMB	June 25, 2023		Yes	AAG	March 26, 2024	WSS	March 26, 2024		No	Wrong outcome: Outcomenot specific to TDF based regimen
909	Mocroft, A., et al. (2007). Chronic renal failure among HIV-1-infected patients. AIDS, 21(9), 1119-1127. doi:10.1097/QAD.0b013e3280f774ee		TSY	September 14, 2023	AMB	June 25, 2023		No	AAG	NA	WSS	NA			Wrong outcome (duplicate): Outcomenot specific to TDF based regimen				(Title/Abstract)
910	Mocroft, A., et al. (2015). Development and validation of a risk score for chronic kidney disease in HIV infection using prospective cohort data from the D:A:D study. PLoS Med, 12(3), e1001809. doi:10.1371/journal.pmed.1001809		TSY	September 14, 2023	AMB	June 25, 2023		Yes	AAG	March 26, 2024	WSS	March 26, 2024		Yes	Included
911	Moffatt, K., et al. (2022). "Development and Evaluation of Dissolving Microarray Patches for Co-administered and Repeated Intradermal Delivery of Long-acting Rilpivirine and Cabotegravir Nanosuspensions for Paediatric HIV Antiretroviral Therapy." Pharmaceutical Research.		TSY	September 14, 2023	AMB	June 25, 2023		No	AAG	NA	WSS	NA			Wrong study design: Pharmacokinetic study in rats				(Title/Abstract)
912	Mohlala, B. K. F., et al. (2005). "Investigation of HIV in amniotic fluid from HIV-infected pregnant women at full term." Journal of Infectious Diseases 192(3): 488-491.		TSY	September 14, 2023	AMB	June 25, 2023		No	AAG	NA	WSS	NA			Wrong patient population: Pregnant women				(Title/Abstract)
913	Moir, S., et al. (2008). "Normalization of B cell counts and subpopulations after antiretroviral therapy in chronic HIV disease." Journal of Infectious Diseases 197(4): 572-579.		TSY	September 14, 2023	AMB	June 25, 2023		No	AAG	NA	WSS	NA			Wrong outcome:No outcome report				(Title/Abstract)
914	Molina, J., et al. (2005). "Simplification therapy with once-daily emtricitabine, didanosine, and efavirenz in HIV-1 -- infected adults with viral suppression receiving a protease inhibitor-based regimen: a randomized trial." Journal of Infectious Diseases 191(6): 830-839.		TSY	September 14, 2023	AMB	June 25, 2023		No	AAG	NA	WSS	NA			Wrong patient population: Patients with Non TDF based regimen				(Title/Abstract)
915	Mondesert, E., et al. (2023). "Cystatin C in addition to creatinine for better assessment of glomerular renal function decline in people with HIV receiving antiretroviral therapy." AIDS 37(3): 447-454.		TSY	September 14, 2023	AMB	June 25, 2023		No	AAG	NA	WSS	NA			Wrong patient population: Patients with baseline CKD				(Title/Abstract)
916	Monsalvo, M., et al. (2019). "CD4/CD8 ratio improvement in HIV-1-infected patients receiving dual antiretroviral treatment." International Journal of STD & AIDS 30(7): 656-662.		TSY	September 14, 2023	AMB	June 25, 2023		No	AAG	NA	WSS	NA			Wrong patient population: Patients with Non TDF based regimen				(Title/Abstract)
917	Monteagudo-Chu, M. O., et al. (2012). Renal toxicity of long-term therapy with tenofovir in HIV-infected patients. J Pharm Pract, 25(5), 552-559. doi:10.1177/0897190012442718		TSY	September 14, 2023	AMB	June 25, 2023		Yes	AAG	March 26, 2024	WSS	March 26, 2024		Yes	Included
918	Monteiro Spindola Marins, L., et al. (2021). "Factors associated with self-reported adherence to daily oral pre-exposure prophylaxis among men who have sex with man and transgender women: PrEP Brasil study." International Journal of STD and AIDS.		TSY	September 14, 2023	AMB	June 25, 2023		No	AAG	NA	WSS	NA			Wrong patient population: Adherence to PrEP				(Title/Abstract)
919	Monteiro, N., et al. (2014). The impact of tenofovir disoproxil fumarate on kidney function: four-year data from the HIV-infected outpatient cohort. J Int AIDS Soc, 17(4 Suppl 3), 19565. doi:10.7448/ias.17.4.19565		TSY	September 14, 2023	AMB	July 11, 2023		No	AAG	NA	WSS	NA			Wrong Patient Population:Baseline Ckd				(Title/Abstract)
920	Moon, T. D., et al. (2011). "Enrolment and programmatic trends and predictors of antiretroviral therapy initiation from president's emergency plan for AIDS Relief (PEPFAR)-supported public HIV care and treatment sites in rural Mozambique." International Journal of STD & AIDS 22(11): 621-627.		TSY	September 14, 2023	AMB	July 11, 2023		No	AAG	NA	WSS	NA			Wrong outcome:No outcome report				(Title/Abstract)
921	Moosa, M. R., et al. (2015). "Important causes of chronic kidney disease in South Africa." South African Medical Journal 105(4): 1-8.		TSY	September 14, 2023	AMB	July 11, 2023		No	AAG	NA	WSS	NA			Wrong study design: Literature review on various causes of CKD				(Title/Abstract)
922	Morelle, J., et al. (2009). "Tenofovir-related acute kidney injury and proximal tubule dysfunction precipitated by diclofenac: A case of drug-drug interaction." Clinical Nephrology 71(5): 567-570.		TSY	September 14, 2023	AMB	July 11, 2023		No	AAG	NA	WSS	NA			Wrong study design:Case report				(Title/Abstract)
923	Moretti, M., et al. (2023). "Diagnostic approach to monkeypox outbreak, a case-control study." International Journal of STD and AIDS.		TSY	September 14, 2023	AMB	July 11, 2023		No	AAG	NA	WSS	NA			Wrong patient population: Monkeypox screening				(Title/Abstract)
924	Morgan, M. K., et al. (2017). Sepsis Mimicker in an Human Immunodeficiency Virus-Infected Patient. Mil Med, 182(3), e1861-e1863. doi:10.7205/milmed-d-15-00555		TSY	September 14, 2023	AMB	July 11, 2023		No	AAG	NA	WSS	NA			Wrong Study Design: Case Report				(Title/Abstract)
925	Morillo-Verdugo, R., et al. (2022). "Simplification and Multidimensional Adaptation of the Stratification Tool for Pharmaceutical Care in People Living With HIV." Annals of Pharmacotherapy.		TSY	September 14, 2023	AMB	July 11, 2023		No	AAG	NA	WSS	NA			Wrong outcome: No outcome report				(Title/Abstract)
926	Morlat, P., et al. (2013). Role of traditional risk factors and antiretroviral drugs in the incidence of chronic kidney disease, ANRS CO3 Aquitaine cohort, France, 2004-2012. PLoS One, 8(6), e66223. doi:10.1371/journal.pone.0066223		TSY	September 14, 2023	AMB	July 11, 2023		Yes	AAG	March 26, 2024	WSS	March 26, 2024		Yes	Included
927	Morović, M., et al. (2013). [Chronic hepatitis B treatment]. Acta Med Croatica, 67(4), 319-323.		TSY	September 14, 2023	AMB	July 11, 2023		No	AAG	NA	WSS	NA			Wrong Study Design: Litrature Review				(Title/Abstract)
928	Morse, C. G., et al. (2006). "Metabolic and skeletal complications of HIV infection: the price of success." JAMA: Journal of the American Medical Association 296(7): 844-854.		TSY	September 14, 2023	AMB	July 11, 2023		No	AAG	NA	WSS	NA			Wrong study design: Case report				(Title/Abstract)
929	Mosam, A., et al. (2011). "An evaluation of the early effects of a combination antiretroviral therapy programme on the management of AIDS-associated Kaposi's sarcoma in KwaZulu-Natal, South Africa." International Journal of STD & AIDS 22(11): 671-673.		TSY	September 14, 2023	AMB	July 11, 2023		No	AAG	NA	WSS	NA			Wrong outcome:No outcome report				(Title/Abstract)
930	Motala, A. I., et al. (2009). "Renal pathology in the HIV-positive child: from nephrosis to nephritis and everything in between." Diagnostic Histopathology 15(5): 232-240.		TSY	September 14, 2023	AMB	July 11, 2023		No	AAG	NA	WSS	NA			Wrong study design: Literature review				(Title/Abstract)
931	Mouton, J. P., et al. (2016). Adverse Drug Reactions Causing Admission to Medical Wards: A Cross-Sectional Survey at 4 Hospitals in South Africa. Medicine (Baltimore), 95(19), e3437. doi:10.1097/md.0000000000003437		TSY	September 14, 2023	AMB	July 11, 2023		No	AAG	NA	WSS	NA			Wrong Patient Population: Non Tdf Based Regimen				(Title/Abstract)
932	Mouton, J. P., et al. (2016). Key toxicity issues with the WHO-recommended first-line antiretroviral therapy regimen. Expert Rev Clin Pharmacol, 9(11), 1493-1503. doi:10.1080/17512433.2016.1221760		TSY	September 14, 2023	AMB	July 11, 2023		No	AAG	NA	WSS	NA			Wrong Study Design: Litrature Review				(Title/Abstract)
933	Mpango, R. S., et al. (2022). "Physical and psychiatric comorbidities among patients with severe mental illness as seen in Uganda." European Archives of Psychiatry and Clinical Neuroscience.		TSY	September 14, 2023	AMB	July 11, 2023		No	AAG	NA	WSS	NA			Wrong patient population: physical and psychiatric comorbidities				(Title/Abstract)
934	Mpondo, B. C., et al. (2014). Impact of antiretroviral therapy on renal function among HIV-infected Tanzanian adults: a retrospective cohort study. PLoS One, 9(2), e89573. doi:10.1371/journal.pone.0089573		TSY	September 14, 2023	AMB	July 11, 2023		Yes	AAG	March 26, 2024	WSS	March 26, 2024		No	Wrong Patient Population:Baseline outcome
935	Msango, L., et al. (2011). Renal dysfunction among HIV-infected patients starting antiretroviral therapy. AIDS, 25(11), 1421-1425. doi:10.1097/QAD.0b013e328348a4b1		TSY	September 14, 2023	AMB	July 11, 2023		Yes	AAG	March 26, 2024	WSS	March 26, 2024		No	Wrong Outcome:No Outcome Report
936	Mtisi, T. J., et al. (2019). Tenofovir-associated kidney disease in Africans: a systematic review. AIDS Res Ther, 16(1), 12. doi:10.1186/s12981-019-0227-1		TSY	September 14, 2023	AMB	July 11, 2023		No	AAG	NA	WSS	NA			Wrong Study Design: Litrature Review				(Title/Abstract)
937	Mugwanya, K. K., et al. (2015). Changes in glomerular kidney function among HIV-1-uninfected men and women receiving emtricitabine-tenofovir disoproxil fumarate preexposure prophylaxis: a randomized clinical trial. JAMA Intern Med, 175(2), 246-254. doi:10.1001/jamainternmed.2014.6786		TSY	September 14, 2023	AMB	July 11, 2023		No	AAG	NA	WSS	NA			Wrong patient population: participants with PrEP				(Title/Abstract)
938	Mugwanya, K. K., et al. (2016). Reversibility of Glomerular Renal Function Decline in HIV-Uninfected Men and Women Discontinuing Emtricitabine-Tenofovir Disoproxil Fumarate Pre-Exposure Prophylaxis. J Acquir Immune Defic Syndr, 71(4), 374-380. doi:10.1097/qai.0000000000000868		TSY	September 14, 2023	AMB	July 11, 2023		No	AAG	NA	WSS	NA			Wrong Patient Population: Non Hiv Patients				(Title/Abstract)
939	Mugwanya, K. K., et al. (2018). Brief Report: Frequency of Monitoring Kidney Function in HIV-Uninfected Persons Using Daily Oral Tenofovir Disoproxil Fumarate Pre-exposure Prophylaxis. J Acquir Immune Defic Syndr, 77(2), 206-211. doi:10.1097/qai.0000000000001575		TSY	September 14, 2023	AMB	July 11, 2023		No	AAG	NA	WSS	NA			Wrong Patient Population: Non Hiv Patients				(Title/Abstract)
940	Mugwanya, K. K., et al. (2015). Changes in Glomerular Kidney Function Among HIV-1-Uninfected Men and Women Receiving Emtricitabine-Tenofovir Disoproxil Fumarate Preexposure Prophylaxis A Randomized Clinical Trial. Jama Internal Medicine 175(2): 246-254.		TSY	September 14, 2023	AMB	July 11, 2023		No	AAG	NA	WSS	NA			Wrong patient population (duplicate): participants with PrEP				(Title/Abstract)
941	Mugwanya, K., et al. (2016). Low Risk of Proximal Tubular Dysfunction Associated With Emtricitabine-Tenofovir Disoproxil Fumarate Preexposure Prophylaxis in Men and Women. J Infect Dis, 214(7), 1050-1057. doi:10.1093/infdis/jiw125		TSY	September 14, 2023	AMB	July 11, 2023		No	AAG	NA	WSS	NA			Wrong patient population: participants with PrEP				(Title/Abstract)
942	Mugwanya, K., et al. (2016). "Low Risk of Proximal Tubular Dysfunction Associated With Emtricitabine-Tenofovir Disoproxil Fumarate Preexposure Prophylaxis in Men and Women." Journal of Infectious Diseases 214(7): 1050-1057.		TSY	September 14, 2023	AMB	July 11, 2023		No	AAG	NA	WSS	NA			Wrong patient population (duplicate): participants with PrEP				(Title/Abstract)
943	Muiru, A. N., et al. (2019). "Kidney disease risk factors associate with urine biomarkers concentrations in HIV-positive persons; A cross-sectional study." BMC Nephrology 20(1).		TSY	September 14, 2023	AMB	July 11, 2023		Yes	AAG	March 26, 2024	WSS	March 26, 2024		No	Wrong outcome: No outcome report
944	Muiru, A. N., et al. (2021). "Associations of CKD risk factors and longitudinal changes in urine biomarkers of kidney tubules among women living with HIV." BMC Nephrology 22(1).		TSY	September 14, 2023	AMB	July 11, 2023		Yes	AAG	March 26, 2024	WSS	March 26, 2024		No	Wrong outcome: Outcomenot specific to TDF based regimen
945	Mukolo, A., et al. (2014). "Negative labeling and social exclusion of people living with human immunodeficiency virus/acquired immune deficiency syndrome in the antiretroviral therapy era: insight from attitudes and behavioral intentions of female heads of households in." AIDS Care 26(7): 821-826.		TSY	September 14, 2023	AMB	July 11, 2023		No	AAG	NA	WSS	NA			Wrong outcome:No outcome report				(Title/Abstract)
946	Mulanovich, V. E., et al. (2016). Allogeneic stem cell transplantation for HIV-positive patients with hematologic malignancies. AIDS, 30(17), 2653-2657. doi:10.1097/qad.0000000000001240		TSY	September 14, 2023	AMB	July 11, 2023		No	AAG	NA	WSS	NA			Wrong Study Design: Case Series				(Title/Abstract)
947	Mulenga, L. B., et al. (2008). Baseline renal insufficiency and risk of death among HIV-infected adults on antiretroviral therapy in Lusaka, Zambia. AIDS, 22(14), 1821-1827. doi:10.1097/QAD.0b013e328307a051		TSY	September 14, 2023	AMB	July 11, 2023		Yes	AAG	April 7, 2024	WSS	April 2, 2024		No	Wrong data: Insufficient data
948	Mulenga, L., et al. (2014). Effect of baseline renal function on tenofovir-containing antiretroviral therapy outcomes in Zambia. Clin Infect Dis, 58(10), 1473-1480. doi:10.1093/cid/ciu117		TSY	September 14, 2023	AMB	July 11, 2023		Yes	AAG	April 7, 2024	WSS	April 2, 2024		No	Wrong Outcome: No Outcome Report
949	Mulenga, L., et al. (2014). "Effect of baseline renal function on tenofovir-containing antiretroviral therapy outcomes in Zambia." Clinical Infectious Diseases 58(10): 1473-1480.		TSY	September 14, 2023	AMB	July 11, 2023		No	AAG	NA	WSS	NA			Wrong Outcome (duplicate): No Outcome Report				(Title/Abstract)
950	Muñoz-Laboy, M., et al. (2005). "Sexual risk behaviour, viral load, and perceptions of HIV transmission among homosexually active Latino men: an exploratory study." AIDS Care 17(1): 33-45.		TSY	September 14, 2023	AMB	July 11, 2023		No	AAG	NA	WSS	NA			Wrong outcome:No outcome report				(Title/Abstract)
951	Munsami, A., et al. (2022). "Mental and cognitive healthcare training targeting primary healthcare workers providing HIV services in Africa: a scoping review." AIDS Care - Psychological and Socio-Medical Aspects of AIDS/HIV.		TSY	September 14, 2023	AMB	July 11, 2023		No	AAG	NA	WSS	NA			Wrong study design: A scoping review on mental and cognitive healthcare training for primary healthcare workers providing HIV care				(Title/Abstract)
952	Murakami, C., et al. (2014). "Antiviral medications for the treatment of hepatitis B and C infection and their effects on kidney function." Minerva Gastroenterologica e Dietologica 60(3): 177-189.		TSY	September 14, 2023	AMB	July 11, 2023		No	AAG	NA	WSS	NA			Wrong study design: Literature review				(Title/Abstract)
953	Muramatsu, T., et al. (2019). "Chronic kidney disease is related to femoral neck bone loss among HIV-1-infected patients: A retrospective study." Journal of Tokyo Medical University 77(1): 11-22.		TSY	September 14, 2023	AMB	July 11, 2023		No	AAG	NA	WSS	NA			Wrong outcome: No outcome report				(Title/Abstract)
954	Murphy, D. A., et al. (2002). "Factors associated with antiretroviral adherence among HIV-infected women with children." Women & Health 36(1): 97-111.		TSY	September 14, 2023	AMB	July 11, 2023		No	AAG	NA	WSS	NA			Wrong outcome:No outcome report				(Title/Abstract)
955	Murphy, D. A., et al. (2004). "Predictors of antiretroviral adherence." AIDS Care 16(4): 471-484.		TSY	September 14, 2023	AMB	July 11, 2023		No	AAG	NA	WSS	NA			Wrong outcome:No outcome report				(Title/Abstract)
956	Murphy, M. D., et al. (2003). Fatal lactic acidosis and acute renal failure after addition of tenofovir to an antiretroviral regimen containing didanosine. Clin Infect Dis, 36(8), 1082-1085. doi:10.1086/368313		TSY	September 14, 2023	AMB	July 11, 2023		No	AAG	NA	WSS	NA			Wrong Study Design: Case Report				(Title/Abstract)
957	Murphy, M. D., et al. (2003). "Fatal lactic acidosis and acute renal failure after addition of tenofovir to an antiretroviral regimen containing didanosine." Clinical Infectious Diseases 36(8): 1082-1085.		TSY	September 14, 2023	AMB	July 11, 2023		No	AAG	NA	WSS	NA			Wrong study design (Duplicate):Case report				(Title/Abstract)
958	Murphy, M. D., et al. (2003). "Fatal lactic acidosis and acute renal failure after addition of tenofovir to an Antiretroviral regimen containing Didanosine." Clinical Infectious Diseases 36(8): 1082-1085.		TSY	September 14, 2023	AMB	July 11, 2023		No	AAG	NA	WSS	NA			Wrong study design (Duplicate):Case report				(Title/Abstract)
959	Murphy, R. A., et al. (2017). Establishment of HK-2 Cells as a Relevant Model to Study Tenofovir-Induced Cytotoxicity. Int J Mol Sci, 18(3). doi:10.3390/ijms18030531		TSY	September 14, 2023	AMB	July 11, 2023		No	AAG	NA	WSS	NA			Wrong study design: In vitro human celline TDF nephrotoxicity study				(Title/Abstract)
960	Murphy, R. A., et al. (2017). Factors Contributing to the Antiviral Effectiveness of Tenofovir. J Pharmacol Exp Ther, 363(2), 156-163. doi:10.1124/jpet.117.243139		TSY	September 14, 2023	AMB	July 11, 2023		No	AAG	NA	WSS	NA			Wrong Study Design: Litrature Review				(Title/Abstract)
961	Murphy, R. A., et al. (2017). "Establishment of HK-2 Cells as a Relevant Model to Study Tenofovir-Induced Cytotoxicity." International Journal of Molecular Sciences 18(3).		TSY	September 14, 2023	AMB	July 11, 2023		No	AAG	NA	WSS	NA			Wrong study design (duplicate): In vitro human celline TDF nephrotoxicity study				(Title/Abstract)
962	Musumari, P. M., et al. (2013). "“If I have nothing to eat, I get angry and push the pills bottle away from me”: A qualitative study of patient determinants of adherence to antiretroviral therapy in the Democratic Republic of Congo." AIDS Care 25(10): 1271-1277.		TSY	September 14, 2023	AMB	July 11, 2023		No	AAG	NA	WSS	NA			Wrong outcome:No outcome report				(Title/Abstract)
963	Musumari, P. M., et al. (2013). "“If I have nothing to eat, I get angry and push the pills bottle away from me”: A qualitative study of patient determinants of adherence to antiretroviral therapy in the Democratic Republic of Congo." AIDS Care 25(10): 1271-1277.		TSY	September 14, 2023	AMB	July 11, 2023		No	AAG	NA	WSS	NA			Wrong outcome (Duplicate):No outcome report				(Title/Abstract)
964	Muzaale, A. D., et al. (2017). "Risk of End-Stage Renal Disease in HIV-Positive Potential Live Kidney Donors." American Journal of Transplantation 17(7): 1823-1832.		TSY	September 14, 2023	AMB	July 11, 2023		No	AAG	NA	WSS	NA			Wrong outcome: No outcome report				(Title/Abstract)
965	Mwafongo, A., et al. (2014). Renal events among women treated with tenofovir/emtricitabine in combination with either lopinavir/ritonavir or nevirapine. AIDS, 28(8), 1135-1142. doi:10.1097/qad.0000000000000202		TSY	September 14, 2023	AMB	July 11, 2023		Yes	AAG	April 7, 2024	WSS	April 2, 2024		Yes	Included
966	Mweemba, A., et al. (2014). Chronic hepatitis B virus coinfection is associated with renal impairment among Zambian HIV-infected adults. Clin Infect Dis, 59(12), 1757-1760. doi:10.1093/cid/ciu734		TSY	September 14, 2023	AMB	July 11, 2023		Yes	AAG	April 7, 2024	WSS	April 2, 2024		No	Wrong Patient Population:Baseline outcome
967	Mwemezi, O., et al. (2020). "Renal Dysfunction among HIV-Infected Patients on Antiretroviral Therapy in Dar es Salaam, Tanzania: A Cross-Sectional Study." International Journal of Nephrology 2020.		TSY	September 14, 2023	AMB	July 11, 2023		Yes	AAG	April 7, 2024	WSS	April 2, 2024		Yes	Included
968	Myer, L., et al. (2013). Low prevalence of renal dysfunction in HIV-infected pregnant women: implications for guidelines for the prevention of mother-to-child transmission of HIV. Trop Med Int Health, 18(11), 1400-1405. doi:10.1111/tmi.12194		TSY	September 14, 2023	AMB	July 11, 2023		No	AAG	NA	WSS	NA			Wrong Patient Population: Non Tdf Based Regimen				(Title/Abstract)
969	Naar-King, S., et al. (2005). "Measuring adherence to treatment of paediatric HIV/AIDS." AIDS Care 17(3): 345-349.		TSY	September 14, 2023	AMB	July 11, 2023		No	AAG	NA	WSS	NA			Wrong patient population: Parent, physiciant and children response of child adherence and viral load relation				(Title/Abstract)
970	Naftalin, C., et al. (2011). "HIV-associated kidney disease in the context of an aging population." Sexual Health 8(4): 485-492.		TSY	September 14, 2023	AMB	July 11, 2023		No	AAG	NA	WSS	NA			Wrong study design: Literature review				(Title/Abstract)
971	Naicker, S. (2020). "HIV/AIDS and chronic kidney disease." Clinical Nephrology 93(1): S87-S93.		TSY	September 14, 2023	AMB	July 11, 2023		No	AAG	NA	WSS	NA			Wrong study design: Literature review				(Title/Abstract)
972	Najjar, S., et al. (2021). "Increasing Trend of Calretinin-Positive Mucosal Innervation from Aganglionic Zone toward Transition Zone in Hirschsprung's Disease." European Journal of Pediatric Surgery.		TSY	September 14, 2023	AMB	July 11, 2023		No	AAG	NA	WSS	NA			Wrong patient population: Non HIV infected patients				(Title/Abstract)
973	Nakhaee, F. and M. Law (2011). "Parametric modelling of survival following HIV and AIDS in the era of highly active antiretroviral therapy: data from Australia." Eastern Mediterranean Health Journal 17(3): 231-237.		TSY	September 14, 2023	AMB	July 11, 2023		No	AAG	NA	WSS	NA			Wrong outcome:No outcome report				(Title/Abstract)
974	Nam, N. T. T., et al. (2011). "Antiretroviral therapy: unmet need and associated socio-demographic characteristics among HIV-positive women in Haiphong, Vietnam." AIDS Care 23(1): 1-9.		TSY	September 14, 2023	AMB	July 11, 2023		No	AAG	NA	WSS	NA			Wrong outcome:No outcome report				(Title/Abstract)
975	Namey, E., et al. (2016). "When and why women might suspend PrEP use according to perceived seasons of risk: implications for PrEP-specific risk-reduction counselling." Culture, Health & Sexuality 18(9): 1081-1091.		TSY	September 14, 2023	AMB	July 11, 2023		No	AAG	NA	WSS	NA			Wrong patient population: PrEP				(Title/Abstract)
976	Nance, R. M., et al. (2017). "Co-calibration of two self-reported measures of adherence to antiretroviral therapy." AIDS Care 29(4): 464-468.		TSY	September 14, 2023	AMB	July 11, 2023		No	AAG	NA	WSS	NA			Wrong outcome:No outcome report				(Title/Abstract)
977	Nartey, E. T., et al. (2019). Tenofovir-associated renal toxicity in a cohort of HIV infected patients in Ghana. BMC Res Notes, 12(1), 445. doi:10.1186/s13104-019-4454-2		TSY	September 14, 2023	AMB	July 11, 2023		Yes	AAG	April 8, 2024	WSS	April 6, 2024		Yes	Included
978	Nation, A., et al. (2022). "Substance use experiences of HIV-positive and HIV-negative black, non-hispanic men who have sex with men (msm) ages 18–34 in the Bay Area: A qualitative narrative perspective." Journal of Ethnicity in Substance Abuse.		TSY	September 14, 2023	AMB	July 11, 2023		No	AAG	NA	WSS	NA			Wrong outcome: No outcome report				(Title/Abstract)
979	Neary, M., et al. (2020). Do genetic variations in proximal tubule transporters influence tenofovir-induced renal dysfunction? An exploratory study in a Ghanaian population. J Antimicrob Chemother, 75(5), 1267-1271. doi:10.1093/jac/dkaa008		TSY	September 14, 2023	AMB	July 11, 2023		No	AAG	NA	WSS	NA			Wrong Outcome:Tdf(No Outcome Report)				(Title/Abstract)
980	Neary, M., et al. (2020). "Do genetic variations in proximal tubule transporters influence tenofovir-induced renal dysfunction? An exploratory study in a Ghanaian population." Journal of Antimicrobial Chemotherapy 75(5): 1267-1271.		TSY	September 14, 2023	AMB	July 11, 2023		Yes	AAG	April 8, 2024	WSS	April 6, 2024		Yes	Included
981	Nettles, R. E., et al. (2005). "Intermittent HIV-1 viremia (Blips) and drug resistance in patients receiving HAART." JAMA: Journal of the American Medical Association 293(7): 817-829.		TSY	September 14, 2023	AMB	July 11, 2023		No	AAG	NA	WSS	NA			Wrong outcome:No outcome report				(Title/Abstract)
982	Nguyen, M. H., et al. (2019). "Advancing Age and Comorbidity in a US Insured Population-Based Cohort of Patients With Chronic Hepatitis B." Hepatology 69(3): 959-973.		TSY	September 14, 2023	AMB	July 11, 2023		No	AAG	NA	WSS	NA			Wrong patient population: patients with chronic hepatitis B virus				(Title/Abstract)
983	Nguyen, N., et al. (2022). "Mental health and ART adherence among adolescents living with HIV in Mozambique." AIDS Care - Psychological and Socio-Medical Aspects of AIDS/HIV.		TSY	September 14, 2023	AMB	July 11, 2023		No	AAG	NA	WSS	NA			Wrong outcome: No outcome report				(Title/Abstract)
984	Nguyen, N., et al. (2022). "Significant Publications on Infectious Diseases Pharmacotherapy in 2021." Journal of Pharmacy Practice.		TSY	September 14, 2023	AMB	July 11, 2023		No	AAG	NA	WSS	NA			Wrong study design: Literature review				(Title/Abstract)
985	Nguyen, R. H. N., et al. (2006). "Screening HIV-positive pregnant women for antiretroviral therapy: utility of self-reported symptoms." International Journal of STD & AIDS 17(2): 112-115.		TSY	September 14, 2023	AMB	July 11, 2023		No	AAG	NA	WSS	NA			Wrong patient population: Pregnant women				(Title/Abstract)
986	Nikolopoulos, G. K., et al. (2010). "HIV/HBV co-infection and rate of antiretroviral treatment change after highly active antiretroviral treatment initiation in a cohort of HIV-infected patients in Greece." International Journal of STD & AIDS 21(10): 702-707.		TSY	September 14, 2023	AMB	July 11, 2023		No	AAG	NA	WSS	NA			Wrong outcome:No outcome report				(Title/Abstract)
987	Nishijima, T., et al. (2012). Drug-induced acute interstitial nephritis mimicking acute tubular necrosis after initiation of tenofovir-containing antiretroviral therapy in patient with HIV-1 infection. Intern Med, 51(17), 2469-2471. doi:10.2169/internalmedicine.51.7766		TSY	September 14, 2023	AMB	July 11, 2023		No	AAG	NA	WSS	NA			Wrong Study Design: Case Report				(Title/Abstract)
988	Nishijima, T., et al. (2012). Renal function declines more in tenofovir- than abacavir-based antiretroviral therapy in low-body weight treatment-naïve patients with HIV infection. PLoS One, 7(1), e29977. doi:10.1371/journal.pone.0029977		TSY	September 14, 2023	AMB	July 11, 2023		Yes	AAG	April 8, 2024	WSS	April 6, 2024		No	Wrong Outcome:No Outcome Report
989	Nishijima, T., et al. (2014). Long-term exposure to tenofovir continuously decrease renal function in HIV-1-infected patients with low body weight: results from 10 years of follow-up. AIDS, 28(13), 1903-1910. doi:10.1097/qad.0000000000000347		TSY	September 14, 2023	AMB	July 11, 2023		Yes	AAG	April 8, 2024	WSS	April 6, 2024		Yes	Included
990	Nishijima, T., et al. (2015). Drug Transporter Genetic Variants Are Not Associated with TDF-Related Renal Dysfunction in Patients with HIV-1 Infection: A Pharmacogenetic Study. PLoS One, 10(11), e0141931. doi:10.1371/journal.pone.0141931		TSY	September 14, 2023	AMB	July 11, 2023		Yes	AAG	April 8, 2024	WSS	April 6, 2024		Yes	Included
991	Nishijima, T., et al. (2015). Reply to 'how does weight influence tenofovir disoproxil-fumarate induced renal function decline?'. AIDS, 29(5), 645-647. doi:10.1097/qad.0000000000000578		TSY	September 14, 2023	AMB	July 11, 2023		No	AAG	NA	WSS	NA			Wrong Study Design: Commentary				(Title/Abstract)
992	Nishijima, T., et al. (2017). Prevalence and factors associated with chronic kidney disease and end-stage renal disease in HIV-1-infected Asian patients in Tokyo. Sci Rep, 7(1), 14565. doi:10.1038/s41598-017-15214-x		TSY	September 14, 2023	AMB	July 11, 2023		Yes	AAG	April 8, 2024	WSS	April 6, 2024		Yes	Included
993	Nishijima, T., et al. (2019). Tenofovir nephrotoxicity among Asians living with HIV: review of the literature. Glob Health Med, 1(2), 88-94. doi:10.35772/ghm.2019.01021		TSY	September 14, 2023	AMB	July 11, 2023		No	AAG	NA	WSS	NA			Wrong Study Design: Litrature Rewrong Study Design: Litrature Review View				(Title/Abstract)
994	Nishijima, T., et al. (2011). Impact of small body weight on tenofovir-associated renal dysfunction in HIV-infected patients: a retrospective cohort study of Japanese patients. PLoS One, 6(7), e22661. doi:10.1371/journal.pone.0022661		TSY	September 14, 2023	AMB	July 11, 2023		Yes	AAG	April 15, 2024	WSS	April 10, 2024		Yes	Included
995	Nishijima, T., et al. (2016). Urinary β2 microglobulin can predict tenofovir disoproxil fumarate-related renal dysfunction in HIV-1-infected patients who initiate tenofovir disoproxil fumarate-containing antiretroviral therapy. AIDS, 30(10), 1563-1571. doi:10.1097/qad.0000000000001070		TSY	September 14, 2023	AMB	July 11, 2023		Yes	AAG	April 15, 2024	WSS	April 10, 2024		Yes	Included
996	Nisly, S. A. and B. N. Stevens (2019). "Ritonavir- or cobicistat-boosted antiretroviral therapy and direct oral anticoagulants: A case for apixaban." International Journal of STD & AIDS 30(7): 718-722.		TSY	September 14, 2023	AMB	July 11, 2023		No	AAG	NA	WSS	NA			Wrong study design: Case series				(Title/Abstract)
997	Nkwonta, C. A., et al. (2022). "Prevalence and trend of AIDS-defining cancers and non-AIDS-defining cancers and their association with antiretroviral therapy among people living with HIV in South Carolina: a population-based cohort study." AIDS Care - Psychological and Socio-Medical Aspects of AIDS/HIV.		TSY	September 14, 2023	AMB	July 11, 2023		No	AAG	NA	WSS	NA			Wrong outcome: No outcome report				(Title/Abstract)
998	Noe, S., et al. (2019). "Tenofovir disoproxil fumarate/emtricitabine is associated with a higher risk of hypocalcemia compared to abacavir/lamivudine - results from a German cohort study." International Journal of STD & AIDS 30(5): 447-452.		TSY	September 14, 2023	AMB	July 11, 2023		No	AAG	NA	WSS	NA			Wrong outcome:No outcome report				(Title/Abstract)
999	Nomah, D. K., et al. (2022). "Population-based assessment of SARS-CoV-2 infection among people living with HIV and the general population of Catalonia (March–December, 2020)." Enfermedades Infecciosas y Microbiologia Clinica.		TSY	September 23, 2023	AMB	July 11, 2023		No	AAG	NA	WSS	NA			Wrong outcome: No outcome report				(Title/Abstract)
1000	Norimatsu, Y., et al. (2023). "Surgical management of appendicitis in patients with human immunodeficiency virus (HIV) positivity: a propensity score-matched analysis in a base hospital for HIV treatment in Japan." Surgery Today.		TSY	September 23, 2023	AMB	July 11, 2023		No	AAG	NA	WSS	NA			Wrong outcome: No outcome report				(Title/Abstract)
1001	Nsagha, D. S., et al. (2015). HAART, DOTS and renal disease of patients co-infected with HIV/AIDS and TB in the South West Region of Cameroon. BMC Public Health, 15, 1040. doi:10.1186/s12889-015-2331-z		TSY	September 23, 2023	AMB	July 11, 2023		Yes	AAG	April 15, 2024	WSS	April 10, 2024		No	Wrong Outcome: Outcome not specific to TDF
1002	Nwatarali, C. G., et al. (2022). Kidney Dysfunction in HIV-Positive Patients on HAART in a Nigerian Tertiary Hospital: A Comparative Study. Niger Med J, 63(6), 455-460.		TSY	September 23, 2023	AMB	July 11, 2023		No	AAG	NA	WSS	NA			Wrong Outcome:Tdf(No Outcome Report)				(Title/Abstract)
1003	Nyanzi-Wakholi, B., et al. (2012). "The charms and challenges of antiretroviral therapy in Uganda: the DART experience." AIDS Care 24(2): 137-142.		TSY	September 23, 2023	AMB	July 11, 2023		No	AAG	NA	WSS	NA			Wrong outcome:No outcome report				(Title/Abstract)
1004	Nyende, L., K et al. (2020). Prevalence of renal dysfunction among HIV infected patients receiving Tenofovir at Mulago: a cross-sectional study. BMC Nephrol, 21(1), 232. doi:10.1186/s12882-020-01873-y		TSY	September 23, 2023	AMB	July 11, 2023		Yes	AAG	April 15, 2024	WSS	April 10, 2024		Yes	Included
1005	Obiebi, I. P., et al. (2018). Tenofovir-induced renal tubular dysfunction among human immunodeficiency virus patients on antiretroviral therapy in Nigeria: Prospects for early detection of presymptomatic nephrotoxicity. Kidney Res Clin Pract, 37(3), 230-238. doi:10.23876/j.krcp.2018.37.3.230		TSY	September 23, 2023	AMB	July 11, 2023		Yes	AAG	April 15, 2024	WSS	April 10, 2024		No	Wrong Patient Population:Baseline outcome
1006	Obirikorang, C., et al. (2014). Renal function in Ghanaian HIV-infected patients on highly active antiretroviral therapy: a case-control study. PLoS One, 9(6), e99469. doi:10.1371/journal.pone.0099469		TSY	September 23, 2023	AMB	July 11, 2023		Yes	AAG	April 15, 2024	WSS	April 10, 2024		No	Wrong outcome: No outcome report
1007	Obiri-Yeboah, D., et al. (2018). Renal dysfunction among adult HIV/AIDS patients on antiretroviral therapy at a tertiary facility in Ghana. BMC Nephrol, 19(1), 333. doi:10.1186/s12882-018-1130-z		TSY	September 23, 2023	AMB	July 11, 2023		Yes	AAG	April 15, 2024	WSS	April 10, 2024		Yes	Included
1008	Oboho, I., et al. (2013). Tenofovir use and urinary biomarkers among HIV-infected women in the Women's Interagency HIV Study (WIHS). J Acquir Immune Defic Syndr, 62(4), 388-395. doi:10.1097/QAI.0b013e31828175c9		TSY	September 23, 2023	AMB	July 11, 2023		Yes	AAG	April 15, 2024	WSS	April 10, 2024		No	Wrong outcome: No outcome report
1009	Ocama, P., et al. (2010). "Low frequency of liver enzyme elevation in HIV-infected patients attending a large urban treatment centre in Uganda." International Journal of STD & AIDS 21(8): 553-557.		TSY	September 23, 2023	AMB	July 11, 2023		No	AAG	NA	WSS	NA			Wrong outcome:No outcome report				(Title/Abstract)
1010	Ochieng-Ooko, V., et al. (2010). "Influence of gender on loss to follow-up in a large HIV treatment programme in western Kenya." Bulletin of the World Health Organization 88(9): 681-688.		TSY	September 23, 2023	AMB	July 11, 2023		No	AAG	NA	WSS	NA			Wrong outcome:No outcome report				(Title/Abstract)
1011	O'Donnell, E. P., et al. (2011). Low incidence of renal impairment observed in tenofovir-treated patients. J Antimicrob Chemother, 66(5), 1120-1126. doi:10.1093/jac/dkr039		TSY	September 23, 2023	AMB	July 11, 2023		Yes	AAG	April 17, 2024	WSS	April 13, 2024		Yes	Included
1012	Ogawa, E., et al. (2020). "Tenofovir alafenamide after switching from entecavir or nucleos(t)ide combination therapy for patients with chronic hepatitis B." Liver International 40(7): 1578-1589.		TSY	September 23, 2023	AMB	July 11, 2023		No	AAG	NA	WSS	NA			Wrong patient population: patients with chronic hepatitis B virus				(Title/Abstract)
1013	Ogawa, E., et al. (2022). "Sequential HBV treatment with tenofovir alafenamide for patients with chronic hepatitis B: week 96 results from a real-world, multicenter cohort study." Hepatology International 16(2): 282-293.		TSY	September 23, 2023	AMB	July 11, 2023		No	AAG	NA	WSS	NA			Wrong patient population: patients with chronic hepatitis B virus				(Title/Abstract)
1014	Ogawa, E., et al. (2022). "Switching to tenofovir alafenamide for nucleos(t)ide analogue-experienced patients with chronic hepatitis B: week 144 results from a real-world, multi-centre cohort study." Alimentary Pharmacology and Therapeutics 56(4): 713-722.		TSY	September 23, 2023	AMB	July 11, 2023		No	AAG	NA	WSS	NA			Wrong patient population: patients with chronic hepatitis B virus				(Title/Abstract)
1015	Oggins, J. (2003). "Notions of HIV and medication among multiethnic people living with HIV." Health & Social Work 28(1): 53-62.		TSY	September 23, 2023	AMB	July 11, 2023		No	AAG	NA	WSS	NA			Wrong outcome:No outcome report				(Title/Abstract)
1016	Ojeh, B. V., et al. (2018). Incidence and predictors of tenofovir disoproxil fumarate-induced renal impairment in HIV infected Nigerian patients. GERMS, 8(2), 67-76. doi:10.18683/germs.2018.1133		TSY	September 23, 2023	AMB	July 11, 2023		Yes	AAG	April 17, 2024	WSS	April 13, 2024		Yes	Included
1017	Ojha, C. R., et al. (2016). "Virological and Immunological Status of the People Living with HIV/AIDS Undergoing ART Treatment in Nepal." BioMed Research International 2016: 1-7.		TSY	September 23, 2023	AMB	July 11, 2023		No	AAG	NA	WSS	NA			Wrong outcome:No outcome report				(Title/Abstract)
1018	Okoli, C. I. and S. M. Cleary (2011). "Socioeconomic status and barriers to the use of free antiretroviral treatment for HIV/AIDS in Enugu State, south-eastern Nigeria." African Journal of AIDS Research (AJAR) 10(2): 149-155.		TSY	September 23, 2023	AMB	July 11, 2023		No	AAG	NA	WSS	NA			Wrong outcome:No outcome report				(Title/Abstract)
1019	Okonji, E. F., et al. (2022). "Two-year retention in care for adolescents on antiretroviral therapy in Ehlanzeni district, South Africa: a baseline cohort analysis." AIDS Care - Psychological and Socio-Medical Aspects of AIDS/HIV.		TSY	September 23, 2023	AMB	July 11, 2023		No	AAG	NA	WSS	NA			Wrong outcome: No outcome report				(Title/Abstract)
1020	Okonsky, J. G. (2011). "Problems taking pills: understanding HIV medication adherence from a new perspective." AIDS Care 23(12): 1652-1659.		TSY	September 23, 2023	AMB	July 11, 2023		No	AAG	NA	WSS	NA			Wrong outcome:No outcome report				(Title/Abstract)
1021	Okoro, O. and F. T. Odedina (2016). "Improving medication adherence in African-American women living with HIV/AIDS: Leveraging the provider role and peer involvement." AIDS Care 28(2): 179-185.		TSY	September 23, 2023	AMB	July 11, 2023		No	AAG	NA	WSS	NA			Wrong outcome:No outcome report				(Title/Abstract)
1022	Okpa, H. O., et al. (2019). "Predictors of chronic kidney disease among HIV-infected patients on highly active antiretroviral therapy at the University of Calabar Teaching Hospital, Calabar, South-South Nigeria." Hiv Aids-Research and Palliative Care 11: 67-U67.		TSY	September 23, 2023	AMB	July 11, 2023		Yes	AAG	April 17, 2024	WSS	April 13, 2024		Yes	Included
1023	Olakunde, B. O., et al. (2022). "Geographic variation in missed opportunities for the prevention of mother-to-child transmission of HIV among women receiving antenatal care in Nigeria." AIDS Care - Psychological and Socio-Medical Aspects of AIDS/HIV.		TSY	September 23, 2023	AMB	July 11, 2023		No	AAG	NA	WSS	NA			Wrong patient population: PMCT in antenatal care				(Title/Abstract)
1024	Olislagers, Q., et al. (2022). "Reasons for, and factors associated with, positive HIV retesting: a cross-sectional study in Eswatini." AIDS Care - Psychological and Socio-Medical Aspects of AIDS/HIV.		TSY	September 23, 2023	AMB	July 11, 2023		No	AAG	NA	WSS	NA			Wrong outcome: No outcome report				(Title/Abstract)
1025	Olley, B. O. (2008). "Higher-risk sexual behaviour among HIV patients receiving antiretroviral treatment in Ibadan, Nigeria." African Journal of AIDS Research (AJAR) 7(1): 71-78.		TSY	September 23, 2023	AMB	July 11, 2023		No	AAG	NA	WSS	NA			Wrong outcome:No outcome report				(Title/Abstract)
1026	Orchard, T., et al. (2015). "Vets, denialists and rememberers: social typologies of patient adherence and non-adherence to HAART from the perspective of HIV care providers." AIDS Care 27(6): 758-761.		TSY	September 23, 2023	AMB	July 23, 2023		No	AAG	NA	WSS	NA			Wrong patient population: Physicians interview about how they assess patient adherenct to ART				(Title/Abstract)
1027	Orner, P. J., et al. (2011). "Access to safe abortion: Building choices for women living with HIV and AIDS." Journal of the International AIDS Society: 54.		TSY	September 23, 2023	AMB	July 23, 2023		No	AAG	NA	WSS	NA			Wrong study design: Literature review on access to safe abortion				(Title/Abstract)
1028	Ottaru, T. A., et al. (2024). Prevalence and Risk Factors for Renal Insufficiency among Adults Living with HIV in Tanzania: Results from a Cross-Sectional Study in 2020-2021. Healthcare (Basel), 12(6). doi:10.3390/healthcare12060657		TSY	September 23, 2023	AMB	July 23, 2023		No	AAG	NA	WSS	NA			Wrong outcome: No outcome report				(Title/Abstract)
1029	Otto, A. and P. Pecora Fulco (2021). "A retrospective evaluation of highly active antiretroviral therapy simplification in patients with end-stage renal disease receiving hemodialysis." International Journal of STD and AIDS 32(10): 963-967.		TSY	September 23, 2023	AMB	July 23, 2023		No	AAG	NA	WSS	NA			Wrong patient population: HIV patients with ESRD receiving TAF based regimen				(Title/Abstract)
1030	Otto, A., et al. (2021). A retrospective evaluation of highly active antiretroviral therapy simplification in patients with end-stage renal disease receiving hemodialysis. Int J STD AIDS, 32(10), 963-967. doi:10.1177/09564624211011902		TSY	September 23, 2023	AMB	July 23, 2023		No	AAG	NA	WSS	NA			Wrong patient population (duplicate): HIV patients with ESRD receiving TAF based regimen				(Title/Abstract)
1031	Overton, E. T., et al. (2009). Factors associated with renal dysfunction within an urban HIV-infected cohort in the era of highly active antiretroviral therapy. HIV Med, 10(6), 343-350. doi:10.1111/j.1468-1293.2009.00693.x		TSY	September 23, 2023	AMB	July 23, 2023		Yes	AAG	April 17, 2024	WSS	April 13, 2024			Wrong outcome: No outcome report
1032	Overton, E. T., et al. (2012). Cystatin C and baseline renal function among HIV-infected persons in the SUN Study. AIDS Res Hum Retroviruses, 28(2), 148-155. doi:10.1089/aid.2011.0018		TSY	September 23, 2023	AMB	July 23, 2023		Yes	AAG	April 17, 2024	WSS	April 13, 2024		No	Wrong outcome: No outcome report
1033	Overton, E. T., et al. (2020). An Evaluation of Baseline Kidney Function in the REPRIEVE Trial of Pitavastatin in Human Immunodeficiency Virus. J Infect Dis, 222(Suppl 1), S41-s51. doi:10.1093/infdis/jiaa222		TSY	September 23, 2023	AMB	July 23, 2023		No	AAG	NA	WSS	NA			Wrong Outcome:Tdf(No Outcome Report)				(Title/Abstract)
1034	Overton, E. T., et al. (2009). "Factors associated with renal dysfunction within an urban HIV-infected cohort in the era of highly active antiretroviral therapy." HIV Medicine 10(6): 343-350.		TSY	September 23, 2023	AMB	July 23, 2023		No	AAG	NA	WSS	NA			Wrong outcome (duplicate): No outcome report				(Title/Abstract)
1035	Overton, E. T., et al. (2020). "An evaluation of baseline kidney function in the REPRIEVE trial of pitavastatin in human immunodeficiency virus." Journal of Infectious Diseases 222(Supplement_1): S41-S51.		TSY	September 23, 2023	AMB	July 23, 2023		No	AAG	NA	WSS	NA			Wrong outcome: No outcome report				(Title/Abstract)
1036	Owen, R., et al. (2022). "Key data from AIDS 2022." HIV Medicine.		TSY	September 23, 2023	AMB	July 23, 2023		No	AAG	NA	WSS	NA			Wrong study design: Conference report				(Title/Abstract)
1037	Padilla, S., et al. (2005). Low frequency of renal function impairment during one-year of therapy with tenofovir-containing regimens in the real-world: a case-control study. AIDS Patient Care STDS, 19(7), 421-424. doi:10.1089/apc.2005.19.421		TSY	September 23, 2023	AMB	July 23, 2023		Yes	AAG	April 17, 2024	WSS	April 13, 2024		No	Wrong outcome: No outcome report
1038	Paengsai, N., et al. (2022). Chronic Kidney Disease in a Large National Human Immunodeficiency Virus Treatment Program. Healthcare (Basel), 10(8). doi:10.3390/healthcare10081490		TSY	September 23, 2023	AMB	July 23, 2023		Yes	AAG	April 17, 2024	WSS	April 13, 2024		Yes	Included
1039	Papadopoulos, A., et al. (2022). "HIV treatment strategies across Central, Eastern and Southeastern Europe: New times, old problems." HIV Medicine.		TSY	September 23, 2023	AMB	July 23, 2023		No	AAG	NA	WSS	NA			Wrong outcome: No outcome report				(Title/Abstract)
1040	Papatheodoridis, G. V., et al. (2022). HERACLIS-TAF: a multi-centre prospective cohort study on 2-year safety and efficacy of tenofovir alafenamide in patients with chronic hepatitis B with renal and/or bone disorders or risks. Aliment Pharmacol Ther, 56(4), 702-712. doi:10.1111/apt.17093		TSY	September 23, 2023	AMB	July 23, 2023		No	AAG	NA	WSS	NA			Wrong Patient Population: Patients with hebatitis B virus				(Title/Abstract)
1041	Paranthaman, K., et al. (2009). "Factors influencing adherence to anti-retroviral treatment in children with human immunodeficiency virus in South India -- a qualitative study." AIDS Care 21(8): 1025-1031.		TSY	September 23, 2023	AMB	July 23, 2023		No	AAG	NA	WSS	NA			Wrong patient population: Pediatrics				(Title/Abstract)
1042	Parasuraman, R., et al. (2006). "Infectious Complications in Renal Transplant Recipients." Advances in Chronic Kidney Disease 13(3): 280-294.		TSY	September 23, 2023	AMB	July 23, 2023		No	AAG	NA	WSS	NA			Wrong study design: Literature review				(Title/Abstract)
1043	Park, B., et al. (2022). "Cancer Incidence among Adults with HIV in a Population-Based Cohort in Korea." JAMA Network Open: E2224897.		TSY	September 23, 2023	AMB	July 23, 2023		No	AAG	NA	WSS	NA			Wrong outcome: No outcome report				(Title/Abstract)
1044	Park-Wyllie, L. Y., et al. (2007). "Adverse quality of life consequences of antiretroviral medications." AIDS Care 19(2): 252-257.		TSY	September 23, 2023	AMB	July 23, 2023		No	AAG	NA	WSS	NA			Wrong outcome:No outcome report				(Title/Abstract)
1045	Parsonage, M. J., et al. (2005). The development of hypophosphataemic osteomalacia with myopathy in two patients with HIV infection receiving tenofovir therapy. HIV Med, 6(5), 341-346. doi:10.1111/j.1468-1293.2005.00318.x		TSY	September 23, 2023	AMB	July 23, 2023		No	AAG	NA	WSS	NA			Wrong Study Design: Case Report				(Title/Abstract)
1046	Partosh, D., et al. (2023). Bictegravir/emtricitabine/tenofovir alafenamide in a virologically suppressed adult with HIV and end-stage renal disease on chronic peritoneal dialysis: A case report. Int J STD AIDS, 34(2), 139-141. doi:10.1177/09564624221140949		TSY	September 23, 2023	AMB	July 23, 2023		No	AAG	NA	WSS	NA			Wrong Study Design: Case Report				(Title/Abstract)
1047	Partosh, D., et al. (2023). "Bictegravir/emtricitabine/tenofovir alafenamide in a virologically suppressed adult with HIV and end-stage renal disease on chronic peritoneal dialysis: A case report." International Journal of STD and AIDS 34(2): 139-141.		TSY	September 23, 2023	AMB	July 23, 2023		No	AAG	NA	WSS	NA			Wrong study design (duplicate):Case report				(Title/Abstract)
1048	Patel, K. K., et al. (2010). Tenofovir-associated renal dysfunction in clinical practice: An observational cohort from western India. Indian J Sex Transm Dis AIDS, 31(1), 30-34. doi:10.4103/0253-7184.68998		TSY	September 23, 2023	AMB	July 23, 2023		Yes	AAG	April 17, 2024	WSS	April 13, 2024		No	Wrong Outcome:No Outcome Report
1049	Patel, S. M., et al. (2007). Early onset of tenofovir-induced renal failure: case report and review of the literature. ScientificWorldJournal, 7, 1140-1148. doi:10.1100/tsw.2007.164		TSY	September 23, 2023	AMB	July 23, 2023		No	AAG	NA	WSS	NA			Wrong Study Design: Case Report				(Title/Abstract)
1050	Patrice, H. M., et al. (2018). "Prevalence and associated factors of chronic kidney disease among patients infected with human immunodeficiency virus in Cameroon." Iranian Journal of Kidney Diseases 12(5): 268-274.		TSY	September 23, 2023	AMB	July 23, 2023		Yes	AAG	April 17, 2024	WSS	April 13, 2024		No	Wrong outcome: No outcome report
1051	Patricio, J. A., et al. (2016). Tenofovir monotherapy for hepatitis B after 1 year does not produce renal dysfunction, but is associated with hyperparathyroidism not related to vitamin D. Eur J Gastroenterol Hepatol, 28(1), 64-69. doi:10.1097/meg.0000000000000509		TSY	September 23, 2023	AMB	July 23, 2023		No	AAG	NA	WSS	NA			Wrong Outcome:Tdf(No Outcome Report)				(Title/Abstract)
1052	Paveley, M. (2022). "Are British soldiers adequately prepared to make safe sexual health decisions when deployed to areas with high HIV prevalence?" BMJ Military Health.		TSY	September 23, 2023	AMB	July 23, 2023		No	AAG	NA	WSS	NA			Wrong patient population: risky behavior of soldiers in high HIV prevalent areas				(Title/Abstract)
1053	Pavie, J., et al. (2011). Severe acute renal failure in an HIV-infected patient after only 2 weeks of tenofovir-based antiretroviral therapy. AIDS Patient Care STDS, 25(8), 457-460. doi:10.1089/apc.2011.0056		TSY	September 23, 2023	AMB	July 23, 2023		No	AAG	NA	WSS	NA			Wrong Study Design: Case Report				(Title/Abstract)
1054	Pečavar, B., et al. (2021). Pre-exposure prophylaxis for HIV with oral tenofovir disoproxil fumarate/emtricitabine in men who have sex with men: Slovenian national demonstration project. Int J STD AIDS, 32(11), 1060-1065. doi:10.1177/09564624211019876		TSY	September 23, 2023	AMB	July 23, 2023		No	AAG	NA	WSS	NA			Wrong Outcome:Tdf(No Outcome Report)				(Title/Abstract)
1055	Pedersen, A. B. and T. J. Davies (2010). "Cross-Species Pathogen Transmission and Disease Emergence in Primates." EcoHealth: 1-13.		TSY	September 23, 2023	AMB	July 23, 2023		No	AAG	NA	WSS	NA			Wrong outcome: No outcome report				(Title/Abstract)
1056	Pedrol, E., et al. (2015). Renal safety of coformulated tenofovir/emtricitabine vs other nucleoside analogues in combination therapy in antiretroviral-naive patients aged 50 years or older in Spain: The TRIP study. HIV Clin Trials, 16(1), 43-48. doi:10.1179/1528433614z.0000000001		TSY	September 23, 2023	AMB	July 23, 2023		Yes	AAG	April 17, 2024	WSS	April 13, 2024		Yes	Included
1057	Peixoto, I. R., et al. (2022). "Factors associated with early biological aging in older people with HIV." AIDS Care - Psychological and Socio-Medical Aspects of AIDS/HIV.		TSY	September 23, 2023	AMB	July 23, 2023		No	AAG	NA	WSS	NA			Wrong outcome: No outcome report				(Title/Abstract)
1058	Pelchen-Matthews, A., et al. (2018). "Aging and the evolution of comorbidities among HIV-positive individuals in a European cohort." AIDS 32(16): 2405-2416.		TSY	September 23, 2023	AMB	July 23, 2023		No	AAG	NA	WSS	NA			Wrong outcome: No outcome report				(Title/Abstract)
1059	Penner, J., et al. (2023). High rates of kidney impairment among older people (≥ 60 years) living with HIV on first-line antiretroviral therapy at screening for a clinical trial in Kenya. PLoS One, 18(6), e0285787. doi:10.1371/journal.pone.0285787		TSY	September 23, 2023	AMB	July 23, 2023		No	AAG	NA	WSS	NA			Wrong Outcome:Tdf(No Outcome Report)				(Title/Abstract)
1060	Perazella, M. A. (2003). "Drug-induced renal failure: Update on new medications and unique mechanisms of nephrotoxicity." American Journal of the Medical Sciences 325(6): 349-362.		TSY	September 23, 2023	AMB	July 23, 2023		No	AAG	NA	WSS	NA			Wrong study design: Literature review				(Title/Abstract)
1061	Perazella, M. A. (2010). Tenofovir-induced kidney disease: an acquired renal tubular mitochondriopathy. Kidney Int, 78(11), 1060-1063. doi:10.1038/ki.2010.344		TSY	September 23, 2023	AMB	July 23, 2023		No	AAG	NA	WSS	NA			Wrong Study Design: Commentary				(Title/Abstract)
1062	Perrot, S., et al. (2009). Bone pain due to fractures revealing osteomalacia related to tenofovir-induced proximal renal tubular dysfunction in a human immunodeficiency virus-infected patient. J Clin Rheumatol, 15(2), 72-74. doi:10.1097/RHU.0b013e31819c20d8		TSY	September 23, 2023	AMB	July 23, 2023		No	AAG	NA	WSS	NA			Wrong Study Design: Case Report				(Title/Abstract)
1063	Perrot, S., et al. (2009). "Bone Pain Due to Fractures Revealing Osteomalacia Related to Tenofovir-Induced Proximal Renal Tubular Dysfunction in a Human Immunodeficiency Virus-Infected Patient." Jcr-Journal of Clinical Rheumatology 15(2): 72-74.		TSY	September 23, 2023	AMB	July 23, 2023		Yes	AAG	NA	WSS	NA			Wrong study design (Duplicate):Case report				(Title/Abstract)
1064	Perrot, S., et al. (2009). "Bone pain due to fractures revealing osteomalacia related to tenofovir-induced proximal renal tubular dysfunction in a human immunodeficiency virus-infected patient." Journal of Clinical Rheumatology 15(2): 72-74.		TSY	September 23, 2023	AMB	July 23, 2023		Yes	AAG	NA	WSS	NA			Wrong study design:Case report				(Title/Abstract)
1065	Petersen, J., et al. (2012). "Entecavir plus tenofovir combination as rescue therapy in pre-treated chronic hepatitis B patients: An international multicenter cohort study." Journal of Hepatology 56(3): 520-526.		TSY	September 23, 2023	AMB	July 23, 2023		No	AAG	NA	WSS	NA			Wrong patient population: patients with chronic hepatitis B virus				(Title/Abstract)
1066	Petersen, J., et al. (2016). "Effectiveness and Safety of Tenofovir Disoproxil Fumarate in Chronic Hepatitis B: A 3-Year Prospective Field Practice Study in Germany." Digestive Diseases and Sciences 61(10): 3061-3071.		TSY	September 23, 2023	AMB	July 23, 2023		No	AAG	NA	WSS	NA			Wrong patient population: patients with chronic hepatitis B virus				(Title/Abstract)
1067	Petrakis, V., et al. (2020). Tenofovir Alafenamide Fumarate Therapy for HIV Treatment: Cardiometabolic and Renal Safety. AIDS Res Hum Retroviruses, 36(9), 697-702. doi:10.1089/aid.2019.0280		TSY	September 23, 2023	AMB	July 23, 2023		No	AAG	NA	WSS	NA			Wrong Patient Population: Non Tdf Based Regimen				(Title/Abstract)
1068	Pettit, N. N., et al. (2023). "Treatment options for severe or refractory mpox virus infection in patients with advanced HIV." International Journal of STD and AIDS.		TSY	September 23, 2023	AMB	July 23, 2023		No	AAG	NA	WSS	NA			Wrong study design:Case report				(Title/Abstract)
1069	Peyrière, H., et al. (2004). Renal tubular dysfunction associated with tenofovir therapy: report of 7 cases. J Acquir Immune Defic Syndr, 35(3), 269-273. doi:10.1097/00126334-200403010-00007		TSY	September 23, 2023	AMB	July 23, 2023		No	AAG	NA	WSS	NA			Wrong Study Design: Case Series				(Title/Abstract)
1070	Peyriere, H., et al. (2015). Long-Term Follow-Up of Proteinuria and Estimated Glomerular Filtration Rate in HIV-Infected Patients with Tubular Proteinuria. PLoS One, 10(11), e0142491. doi:10.1371/journal.pone.0142491		TSY	September 23, 2023	AMB	July 23, 2023		Yes	AAG	April 19, 2024	WSS	April 14, 2024		No	Wrong Outcome:No Outcome Report
1071	Pichon, M., et al. (2020). "Neuroretinitis caused by Toxoplasma gondii as an unusual presentation of acquired immunodeficiency syndrome (AIDS)." Medecine et Maladies Infectieuses.		TSY	September 23, 2023	AMB	July 23, 2023		No	AAG	NA	WSS	NA			Wrong study design:Case report				(Title/Abstract)
1072	Pięta, M. and M. Rzeszutek (2022). "Posttraumatic growth and posttraumatic depreciation among people living with HIV: the role of resilience and HIV/AIDS stigma in the person-centered approach." AIDS Care - Psychological and Socio-Medical Aspects of AIDS/HIV.		TSY	September 23, 2023	AMB	July 23, 2023		No	AAG	NA	WSS	NA			Wrong outcome: No outcome report				(Title/Abstract)
1073	Pilkington, V., et al. (2018). How safe is TDF/FTC as PrEP? A systematic review and meta-analysis of the risk of adverse events in 13 randomised trials of PrEP. J Virus Erad, 4(4), 215-224.		TSY	September 23, 2023	AMB	July 23, 2023		No	AAG	NA	WSS	NA			Wrong Study Design: Litrature Review				(Title/Abstract)
1074	Pineda-Tenor, D., et al. (2014). "FTO rs9939609 polymorphism is associated with metabolic disturbances and response to HCV therapy in HIV/HCV-coinfected patients." BMC Medicine: 198.		TSY	September 23, 2023	AMB	July 23, 2023		No	AAG	NA	WSS	NA			Wrong outcome: No outcome report				(Title/Abstract)
1075	Pitisci, L., et al. (2014). Prevalence and European AIDS Clinical Society (EACS) criteria evaluation for proximal renal tubular dysfunction diagnosis in patients under antiretroviral therapy in routine setting. J Int AIDS Soc, 17(4 Suppl 3), 19564. doi:10.7448/ias.17.4.19564		TSY	September 23, 2023	AMB	July 23, 2023		No	AAG	NA	WSS	NA			Wrong Study Design: Poster Sessions				(Title/Abstract)
1076	Plank, R. M., et al. (2009). "Acceptability of Infant Male Circumcision as Part of HIV Prevention and Male Reproductive Health Efforts in Gaborone, Botswana, and Surrounding Areas." AIDS and Behavior: 1-5.		TSY	September 23, 2023	AMB	July 23, 2023		No	AAG	NA	WSS	NA			Wrong patient population: Acceptability of male circumcision in HIV prevention				(Title/Abstract)
1077	Plawecki, M., et al. (2023). Drug-Induced Urinary Stone of Atazanavir Incidentally Found in an Asymptomatic Patient: A Case Report. Case Rep Urol, 2023, 4890711. doi:10.1155/2023/4890711		TSY	September 23, 2023	AMB	July 23, 2023		No	AAG	NA	WSS	NA			Wrong Study Design: Case Report				(Title/Abstract)
1078	Poda, A., et al. (2021). "Validation of the D:A:D chronic kidney disease risk score in people living with HIV: the IeDEA West Africa Cohort Collaboration." HIV Medicine 22(2): 113-121.		TSY	September 23, 2023	AMB	July 23, 2023		No	AAG	NA	WSS	NA			Wrong outcome: No outcome report				(Title/Abstract)
1079	Podlekareva, D., et al. (2008). "The EuroSIDA study: Regional differences in the HIV-1 epidemic and treatment response to antiretroviral therapy among HIV-infected patients across Europe--a review of published results." Central European Journal of Public Health 16(3): 99-105.		TSY	September 23, 2023	AMB	July 23, 2023		No	AAG	NA	WSS	NA			Wrong outcome:No outcome report				(Title/Abstract)
1080	Podsadecki, T. J., et al. (2007). "Decreased adherence to antiretroviral therapy observed prior to transient human immunodeficiency virus type 2 viremia." Journal of Infectious Diseases 196(12): 1773-1778.		TSY	September 23, 2023	AMB	July 23, 2023		No	AAG	NA	WSS	NA			Wrong outcome:No outcome report				(Title/Abstract)
1081	Poizot-Martin, I., et al. (2013). Renal impairment in patients receiving a tenofovir-cART regimen: impact of tenofovir trough concentration. J Acquir Immune Defic Syndr, 62(4), 375-380. doi:10.1097/QAI.0b013e31827ce4ee		TSY	September 23, 2023	AMB	July 23, 2023		Yes	AAG	April 19, 2024	WSS	April 14, 2024		No	Wrong patient population:Baseline outcome
1082	Pongpirul, W., et al. (2018). "Chronic kidney disease incidence and survival of Thai HIV-infected patients." AIDS 32(3): 393-398.		TSY	September 23, 2023	AMB	July 23, 2023		Yes	AAG	April 19, 2024	WSS	April 14, 2024		No	Wrong outcome: Outcome not specifc to Tdf Based Regimen
1083	Porter, K., et al. (2003). "Determinants of survival following HIV-1 seroconversion after the introduction of HAART." Lancet 362(9392): 1267-1274.		TSY	September 23, 2023	AMB	July 23, 2023		No	AAG	NA	WSS	NA			Wrong outcome:No outcome report				(Title/Abstract)
1084	Portes, J. A. and W. De Souza (2019). "Development of an in vitro system to study the developmental stages of Toxoplasma gondii using a genetically modified strain expressing markers for tachyzoites and bradyzoites." Parasitology Research.		TSY	September 23, 2023	AMB	July 23, 2023		No	AAG	NA	WSS	NA			Wrong study design: Invitro activity against T. plasma gondi				(Title/Abstract)
1085	Post, F. (2014). Adverse events: ART and the kidney: alterations in renal function and renal toxicity. J Int AIDS Soc, 17(4 Suppl 3), 19513. doi:10.7448/ias.17.4.19513		TSY	September 23, 2023	AMB	July 23, 2023		No	AAG	NA	WSS	NA			Wrong outcome: No outcome report, Oral Presentation				(Title/Abstract)
1086	Post, F. A. (2017). Managing chronic kidney disease in the older adults living with HIV. Curr Opin Infect Dis, 30(1), 4-11. doi:10.1097/qco.0000000000000333		TSY	September 23, 2023	AMB	July 23, 2023		No	AAG	NA	WSS	NA			Wrong Study Design: Litrature Review				(Title/Abstract)
1087	Post, F. A., et al. (2009). Recent developments in HIV and the kidney. Curr Opin Infect Dis, 22(1), 43-48. doi:10.1097/QCO.0b013e328320ffec		TSY	September 23, 2023	AMB	July 23, 2023		No	AAG	NA	WSS	NA			Wrong Study Design: Litrature Review				(Title/Abstract)
1088	Post, F. A., et al. (2010). Biomarkers of impaired renal function. Curr Opin HIV AIDS, 5(6), 524-530. doi:10.1097/COH.0b013e32833f203e		TSY	September 23, 2023	AMB	July 23, 2023		No	AAG	NA	WSS	NA			Wrong Study Design: Litrature Review				(Title/Abstract)
1089	Post, F. A., et al. (2015). Elvitegravir/cobicistat/emtricitabine/tenofovir DF in HIV-infected patients with mild-to-moderate renal impairment. J Acquir Immune Defic Syndr, 68(3), 310-313. doi:10.1097/qai.0000000000000476		TSY	September 23, 2023	AMB	July 23, 2023		No	AAG	NA	WSS	NA			Wrong Patient Population:Baseline Ckd				(Title/Abstract)
1090	Post, F. A., et al. (2017). Brief Report: Switching to Tenofovir Alafenamide, Coformulated With Elvitegravir, Cobicistat, and Emtricitabine, in HIV-Infected Adults With Renal Impairment: 96-Week Results From a Single-Arm, Multicenter, Open-Label Phase 3 Study. J Acquir Immune Defic Syndr, 74(2), 180-184. doi:10.1097/qai.0000000000001186		TSY	September 23, 2023	AMB	July 23, 2023		Yes	AAG	April 19, 2024	WSS	April 14, 2024		No	Wrong outcome:No outcome report
1091	Postorino, M. C., et al. (2016). Exploratory Analysis for the Evaluation of Estimated Glomerular Filtration Rate, Cholesterol and Triglycerides after Switching from Tenofovir/Emtricitabine plus Atazanavir/Ritonavir (ATV/r) to Abacavir/Lamivudine plus ATV/r in Patients with Preserved Renal Function. Open AIDS J, 10, 136-143. doi:10.2174/1874613601610010136		TSY	September 23, 2023	AMB	July 23, 2023		No	AAG	NA	WSS	NA			Wrong Outcome:Tdf(No Outcome Report)				(Title/Abstract)
1092	Pourmoradian, S., et al. (2023). "Selenium and Zinc supplementation in HIV-infected patients: An umbrella systematic review." International Journal for Vitamin and Nutrition Research.		TSY	September 23, 2023	AMB	July 23, 2023		No	AAG	NA	WSS	NA			Wrong study design: Systematic review on selenium and zing suplementation in HIV				(Title/Abstract)
1093	Pozniak, A., et al. (2016). Switching to Tenofovir Alafenamide, Coformulated With Elvitegravir, Cobicistat, and Emtricitabine, in HIV-Infected Patients With Renal Impairment: 48-Week Results From a Single-Arm, Multicenter, Open-Label Phase 3 Study. J Acquir Immune Defic Syndr, 71(5), 530-537. doi:10.1097/qai.0000000000000908		TSY	September 23, 2023	AMB	July 23, 2023		No	AAG	NA	WSS	NA			Wrong Outcome:Tdf(No Outcome Report)				(Title/Abstract)
1094	Prakash, J., et al. (2015). "Acute kidney injury in patients with human immunodeficiency virus infection." Indian Journal of Nephrology 25(2): 86-90.		TSY	September 23, 2023	AMB	July 23, 2023		No	AAG	NA	WSS	NA			Wrong outcome: No outcome report, AKI				(Title/Abstract)
1095	Prasithsirikul, W., et al. (2017). "Depression and anxiety were low amongst virally suppressed, long-term treated HIV-infected individuals enrolled in a public sector antiretroviral program in Thailand." AIDS Care 29(3): 299-305.		TSY	September 23, 2023	AMB	July 23, 2023		No	AAG	NA	WSS	NA			Wrong outcome:No outcome report				(Title/Abstract)
1096	Prata Menezes, N. S., et al. (2022). "Changes in HIV care continuum indicators among community-based samples of HIV-infected people who inject drugs and men who have sex with men across 21 cities in India." AIDS Care - Psychological and Socio-Medical Aspects of AIDS/HIV.		TSY	September 23, 2023	AMB	July 23, 2023		No	AAG	NA	WSS	NA			Wrong outcome: No outcome report				(Title/Abstract)
1097	Prinapori, R., et al. (2015). Efficacy, safety, and patient acceptability of elvitegravir/cobicistat/emtricitabine/tenofovir in the treatment of HIV/AIDS. Patient Prefer Adherence, 9, 1213-1218. doi:10.2147/ppa.s88490		TSY	September 23, 2023	AMB	July 23, 2023		No	AAG	NA	WSS	NA			Wrong Study Design: Litrature Review				(Title/Abstract)
1098	Psevdos, G., et al. (2009). Acute renal failure in patients with AIDS on tenofovir while receiving prolonged vancomycin course for osteomyelitis. AIDS Read, 19(6), 245-248.		TSY	September 23, 2023	AMB	July 23, 2023		No	AAG	NA	WSS	NA			Wrong Study Design: Case Report				(Title/Abstract)
1099	Pujari, S. N., et al. (2014). Higher risk of renal impairment associated with tenofovir use amongst people living with HIV in India: a comparative cohort analysis between Western India and United Kingdom. BMC Infect Dis, 14, 173. doi:10.1186/1471-2334-14-173		TSY	September 23, 2023	AMB	July 23, 2023		Yes	AAG	April 20, 2024	WSS	April 20, 2024		Yes	Included
1100	Pujari, S., et al. (2008). Effectiveness and Safety of Generic Fixed-Dose Combination of Tenofovir/Emtricitabine/Efavirenz in HIV-1-Infected Patients in Western India. J Int AIDS Soc, 10(8), 196. doi:10.1186/1758-2652-10-8-196		TSY	September 23, 2023	AMB	July 23, 2023		No	AAG	NA	WSS	NA			Wrong Outcome:Tdf(No Outcome Report)				(Title/Abstract)
1101	Pujari, S., et al. (2008). Effectiveness and safety of generic fixed-dose combination of tenofovir/emtricitabine/efavirenz in HIV-1-infected patients in Western India. Medscape J Med, 10(8), 196.		TSY	September 23, 2023	AMB	July 23, 2023		No	AAG	NA	WSS	NA			Wrong Outcome (duplicate):Tdf(No Outcome Report)				(Title/Abstract)
1102	Pujari, S., et al. (2024). Effectiveness, Weight Changes, and Metabolic Outcomes on Switch to Generic Dolutegravir/Lamivudine Among People with HIV in Western India: An Observational Study. AIDS Res Hum Retroviruses, 40(4), 204-215. doi:10.1089/aid.2022.0167		TSY	September 23, 2023	AMB	July 23, 2023		No	AAG	NA	WSS	NA			Wrong Outcome:Tdf(No Outcome Report)				(Title/Abstract)
1103	Pulzer, A., et al. (2013). "Calcineurin inhibitor dose-finding before kidney transplantation in HIV patients." Transplant International 26(3): 254-258.		TSY	September 23, 2023	AMB	July 23, 2023		No	AAG	NA	WSS	NA			Wrong patient population: Patients with baseline CKD				(Title/Abstract)
1104	Punyawudho, B., et al. (2015). Population pharmacokinetics of tenofovir in HIV/HBV co-infected patients. Int J Clin Pharmacol Ther, 53(11), 947-954. doi:10.5414/cp202386		TSY	September 23, 2023	AMB	July 23, 2023		No	AAG	NA	WSS	NA			Wrong outcome: No outcome report				(Title/Abstract)
1105	Punyawudho, B., et al. (2015). "Population pharmacokinetics of tenofovir in HIV/HBV co-infected patients." International Journal of Clinical Pharmacology and Therapeutics 53(11): 947-954.		TSY	September 23, 2023	AMB	July 23, 2023		No	AAG	NA	WSS	NA			Wrong outcome (duplicate): No outcome report				(Title/Abstract)
1106	Purswani, M., et al. (2013). Tenofovir treatment duration predicts proteinuria in a multiethnic United States Cohort of children and adolescents with perinatal HIV-1 infection. Pediatr Infect Dis J, 32(5), 495-500. doi:10.1097/INF.0b013e31827f4eff		TSY	September 23, 2023	AMB	July 23, 2023		No	AAG	NA	WSS	NA			Wrong Patient Population:Children				(Title/Abstract)
1107	Puzzolante, C., et al. (2014). Monitoring renal function during combination therapy with telaprevir in HIV/HCV co-infected patients with advanced/fibrosis cirrhosis. J Int AIDS Soc, 17(4 Suppl 3), 19627. doi:10.7448/ias.17.4.19627		TSY	September 23, 2023	AMB	July 23, 2023		No	AAG	NA	WSS	NA			Wrong Study Design: Poster Sessions				(Title/Abstract)
1108	Qian, Y., et al. (2020). "Detection of HIV-1 viral load in tears of HIV/AIDS patients." Infection.		TSY	September 23, 2023	AMB	July 23, 2023		No	AAG	NA	WSS	NA			Wrong outcome: No outcome report				(Title/Abstract)
1109	Quesada, P. R., et al. (2015). "Incidence and risk factors for tenofovir-associated renal toxicity in HIV-infected patients." International Journal of Clinical Pharmacy 37(5): 865-872.		TSY	September 23, 2023	AMB	July 23, 2023		Yes	AAG	April 20, 2024	WSS	April 20, 2024		Yes	Included
1110	Quimby, D., et al. (2005). Fanconi syndrome associated with use of tenofovir in HIV-infected patients: a case report and review of the literature. AIDS Read, 15(7), 357-364.		TSY	September 23, 2023	AMB	July 23, 2023		No	AAG	NA	WSS	NA			Wrong Study Design: Litrature Review				(Title/Abstract)
1111	Raffe, S., et al. (2015). The pharmacokinetics, pharmacodynamics and clinical efficacy of elvitegravir + cobicistat + emtricitabine + tenofovir combination therapy for the treatment of HIV. Expert Opin Drug Metab Toxicol, 11(3), 427-435. doi:10.1517/17425255.2015.997207		TSY	October 6, 2023	AMB	July 23, 2023		No	AAG	NA	WSS	NA			Wrong Study Design: Expert Opinion				(Title/Abstract)
1112	Rajesh, R., et al. (2011). "Highly active antiretroviral therapy induced adverse drug reactions in Indian human immunodeficiency virus positive patients." Pharmacy Practice (1886-3655) 9(1): 48-55.		TSY	October 6, 2023	AMB	July 23, 2023		No	AAG	NA	WSS	NA			Wrong outcome:No outcome report				(Title/Abstract)
1113	Rajesh, R., et al. (2011). "Highly active antiretroviral therapy induced adverse drug reactions in Indian human immunodeficiency virus positive patients." Pharmacy Practice (1886-3655) 9(1): 48-55.		TSY	October 6, 2023	AMB	July 23, 2023		No	AAG	NA	WSS	NA			Wrong outcome (Duplicate):No outcome report				(Title/Abstract)
1114	Rajnish, R. K., et al. (2020). Bilateral sub-trochanteric femur fragility fractures in a patient on antiretroviral therapy: a case based discussion and review of literature. Int J Burns Trauma, 10(4), 121-126.		TSY	October 6, 2023	AMB	July 23, 2023		No	AAG	NA	WSS	NA			Wrong Study Design: Litrature Review				(Title/Abstract)
1115	Ramamoorthy, H., et al. (2021). Melatonin protects against tenofovir-induced nephrotoxicity in rats by targeting multiple cellular pathways. Hum Exp Toxicol, 40(5), 826-850. doi:10.1177/0960327120968860		TSY	October 6, 2023	AMB	July 23, 2023		No	AAG	NA	WSS	NA			Wrong Patient Population: Animal Study				(Title/Abstract)
1116	Randall, D. W., et al. (2015). Acute kidney injury among HIV-infected patients admitted to the intensive care unit. Int J STD AIDS, 26(13), 915-921. doi:10.1177/0956462414561034		TSY	October 6, 2023	AMB	July 23, 2023		No	AAG	NA	WSS	NA			Wrong outcome: No outcome report, AKI				(Title/Abstract)
1117	Randall, D. W., et al. (2015). "Acute kidney injury among HIV-infected patients admitted to the intensive care unit." International Journal of STD and AIDS 26(13): 915-921.		TSY	October 6, 2023	AMB	July 23, 2023		No	AAG	NA	WSS	NA			Wrong outcome (duplicate): No outcome report, AKI				(Title/Abstract)
1118	Ranneberg, B., et al. (2007). Response to Blaas et al., 'Acute renal failure in HIV patients with liver cirrhosis receiving tenofovir: a report of two cases'. AIDS, 21(6), 783. doi:10.1097/QAD.0b013e3280b077a6		TSY	October 6, 2023	AMB	July 23, 2023		No	AAG	NA	WSS	NA			Wrong Study Design: Case Report				(Title/Abstract)
1119	Rasch, M. G., et al. (2012). Renal function and incidence of chronic kidney disease in HIV patients: a Danish cohort study. Scand J Infect Dis, 44(9), 689-696. doi:10.3109/00365548.2012.673730		TSY	October 6, 2023	AMB	July 23, 2023		No	AAG	April 20, 2024	WSS	April 20, 2024		No	Wrong Outcome:Outcome not specific to TDF based regimen
1120	Rasch, M. G., et al. (2014). Increased risk of dialysis and end-stage renal disease among HIV patients in Denmark compared with the background population. Nephrol Dial Transplant, 29(6), 1232-1238. doi:10.1093/ndt/gft289		TSY	October 6, 2023	AMB	July 23, 2023		No	AAG	NA	WSS	NA			Wrong patient population: Patients with baseline CKD				(Title/Abstract)
1121	Rasch, M. G., et al. (2014). "Increased risk of dialysis and end-stage renal disease among HIV patients in Denmark compared with the background population." Nephrology Dialysis Transplantation 29(6): 1232-1238.		TSY	October 6, 2023	AMB	July 23, 2023		No	AAG	NA	WSS	NA			Wrong patient population (duplicate): Patients with baseline CKD				(Title/Abstract)
1122	Rashidi-Alavijeh, J., et al. (2021). Safety and efficacy of tenofovir alafenamide in liver transplant recipients: A single center experience. Transpl Infect Dis, 23(3), e13522. doi:10.1111/tid.13522		TSY	October 6, 2023	AMB	July 23, 2023		No	AAG	NA	WSS	NA			Wrong Outcome:Tdf(No Outcome Report)				(Title/Abstract)
1123	Ratcliffe, L., et al. (2011). "Managing hepatitis B/HIV co-infected: Adding entecavir to truvada (tenofovir disoproxil/emtricitabine) experienced patients." AIDS 25(8): 1051-1056.		TSY	October 6, 2023	AMB	July 23, 2023		No	AAG	NA	WSS	NA			Wrong outcome: Small sample size and no outcome report				(Title/Abstract)
1124	Rathod, S. D., et al. (2014). "Trends in all-cause mortality during the scale-up of an antiretroviral therapy programme: a cross-sectional study in Lusaka, Zambia." Bulletin of the World Health Organization 92(10): 734-741.		TSY	October 6, 2023	AMB	July 23, 2023		No	AAG	NA	WSS	NA			Wrong outcome:No outcome report				(Title/Abstract)
1125	Rathore, A., et al. (2023). "Monkeypox-induced proctitis: a case report of an emerging complication." Infection.		TSY	October 6, 2023	AMB	July 23, 2023		No	AAG	NA	WSS	NA			Wrong study design:Case report				(Title/Abstract)
1126	Ravasi, G., et al. (2009). "Comparison of glomerular filtration rate estimates vs. 24-h creatinine clearance in HIV-positive patients." HIV Medicine 10(4): 219-228.		TSY	October 6, 2023	AMB	July 23, 2023		No	AAG	NA	WSS	NA			Wrong outcome: No outcome report				(Title/Abstract)
1127	Rawala, M. S., et al. (2019). Membranous Nephropathy in a Patient with Human Immunodeficiency Virus Shortly After Initiation of HAART with Atripla. Cureus, 11(1), e3932. doi:10.7759/cureus.3932		TSY	October 6, 2023	AMB	July 23, 2023		No	AAG	NA	WSS	NA			Wrong Study Design: Case Report				(Title/Abstract)
1128	Rawlings, M. K., et al. (2011). Impact of comorbidities and drug therapy on development of renal impairment in a predominantly African American and Hispanic HIV clinic population. HIV AIDS (Auckl), 3, 1-8. doi:10.2147/hiv.s13902		TSY	October 6, 2023	AMB	July 23, 2023		No	AAG	NA	WSS	NA			Wrong Patient Population:Baseline Ckd				(Title/Abstract)
1129	Ray, A. S., et al. (2007). Unlikely association of multidrug-resistance protein 2 single-nucleotide polymorphisms with tenofovir-induced renal adverse events. J Infect Dis, 195(9), 1389-1390; author reply 1390-1381. doi:10.1086/513282		TSY	October 6, 2023	AMB	July 23, 2023		No	AAG	NA	WSS	NA			Wrong Study Design:Letter To The Editor				(Title/Abstract)
1130	Razera, F., et al. (2008). "Factors associated with health-related quality-of-life in HIV-infected Brazilians." International Journal of STD & AIDS 19(8): 519-523.		TSY	October 6, 2023	AMB	July 23, 2023		No	AAG	NA	WSS	NA			Wrong outcome:No outcome report				(Title/Abstract)
1131	Reddy, K. R., et al. (2017). "Elbasvir/grazoprevir does not worsen renal function in patients with hepatitis C virus infection and pre-existing renal disease." Hepatology Research 47(12): 1340-1345.		TSY	October 6, 2023	AMB	July 23, 2023		No	AAG	NA	WSS	NA			Wrong patient population: Patients with HCV				(Title/Abstract)
1132	Rees, C. A., et al. (2021). "Erratum: Between National Institutes of Health Funding for Pediatric Research and Pediatric Disease Burden in the US." JAMA Pediatrics.		TSY	October 6, 2023	AMB	July 23, 2023		No	AAG	NA	WSS	NA			Wrong patient population:grant and pediatric disease burden				(Title/Abstract)
1133	Reghine É, L., et al. (2020). HIV-related nephropathy: new aspects of an old paradigm. Rev Assoc Med Bras (1992), 66Suppl 1(Suppl 1), s75-s81. doi:10.1590/1806-9282.66.s1.75		TSY	October 6, 2023	AMB	July 23, 2023		No	AAG	NA	WSS	NA			Wrong Study Design: Litrature Review				(Title/Abstract)
1134	Reid, A., et al. (2008). Severe renal dysfunction and risk factors associated with renal impairment in HIV-infected adults in Africa initiating antiretroviral therapy. Clin Infect Dis, 46(8), 1271-1281. doi:10.1086/533468		TSY	October 6, 2023	AMB	July 23, 2023		No	AAG	NA	WSS	NA			Wrong patient population: Patients with baseline CKD				(Title/Abstract)
1135	Reid, A., et al. (2008). "Severe renal dysfunction and risk factors associated with renal impairment in HIV-infected adults in Africa initiating antiretroviral therapy." Clinical Infectious Diseases 46(8): 1271-1281.		TSY	October 6, 2023	AMB	July 23, 2023		No	AAG	NA	WSS	NA			Wrong patient population(duplicate): Patients with baseline CKD				(Title/Abstract)
1136	Reis, A. O., et al. (2023). Evaluation of Glomerular Filtration Rate Trends in People Living With HIV Corrected by the Baseline Glomerular Filtration Rate. J Acquir Immune Defic Syndr, 94(1), 82-90. doi:10.1097/qai.0000000000003232		TSY	October 6, 2023	AMB	July 23, 2023		No	AAG	NA	WSS	NA			Wrong Outcome:No Outcome Report				(Title/Abstract)
1137	Remien, R. H., et al. (2007). "Adherence to antiretroviral therapy in a context of universal access, in Rio de Janeiro, Brazil." AIDS Care 19(6): 740-748.		TSY	October 6, 2023	AMB	July 23, 2023		No	AAG	NA	WSS	NA			Wrong outcome:No outcome report				(Title/Abstract)
1138	Rey, D., et al. (2008). "Physicians' and patients' adherence to antiretroviral prophylaxis after sexual exposure to HIV: results from South-Eastern France." AIDS Care 20(5): 537-541.		TSY	October 6, 2023	AMB	July 23, 2023		No	AAG	NA	WSS	NA			Wrong patient population: PrEP				(Title/Abstract)
1139	Reyes, N., et al. (2022). "HIV treatment cascade in regions of Peru with the highest HIV prevalence." HIV Medicine.		TSY	October 6, 2023	AMB	August 2, 2023		No	AAG	NA	WSS	NA			Wrong outcome: No outcome report				(Title/Abstract)
1140	Reynes, J., et al. (2013). Tubular and glomerular proteinuria in HIV-infected adults with estimated glomerular filtration rate ≥ 60 ml/min per 1.73 m2. AIDS, 27(8), 1295-1302. doi:10.1097/QAD.0b013e32835fac51		TSY	October 6, 2023	AMB	August 2, 2023		Yes	AAG	April 20, 2024	WSS	April 20, 2024		Yes	Included
1141	Rhee, M. S. and D. J. Greenblatt (2008). "Pharmacologic consideration for the use of antiretroviral agents in the elderly." Journal of Clinical Pharmacology 48(10): 1212-1225.		TSY	October 6, 2023	AMB	August 2, 2023		No	AAG	NA	WSS	NA			Wrong study design: Literature review				(Title/Abstract)
1142	Rho, M., et al. (2007). Nephrotoxicity associated with antiretroviral therapy in HIV-infected patients. Curr Drug Saf, 2(2), 147-154. doi:10.2174/157488607780598269		TSY	October 6, 2023	AMB	August 2, 2023		No	AAG	NA	WSS	NA			Wrong Outcome:No Outcome Report				(Title/Abstract)
1143	Ribeiro dos Santos, P. M., et al. (2022). "Risk perception and vulnerabilities for HIV/AIDS among transgender women in Brazil: mixed methods approach." AIDS Care - Psychological and Socio-Medical Aspects of AIDS/HIV.		TSY	October 6, 2023	AMB	August 2, 2023		No	AAG	NA	WSS	NA			Wrong patient population: Risk perception and vulnerability for HIV in transgender women				(Title/Abstract)
1144	Rifkin, B. S., et al. (2004). Tenofovir-associated nephrotoxicity: Fanconi syndrome and renal failure. Am J Med, 117(4), 282-284. doi:10.1016/j.amjmed.2004.03.025		TSY	October 6, 2023	AMB	August 2, 2023		No	AAG	NA	WSS	NA			Wrong Outcome:No Outcome Report				(Title/Abstract)
1145	Rivero, A., et al. (2018). "Executive summary of the GESIDA/National AIDS Plan Consensus Document on Antiretroviral Therapy in Adults Infected by the Human Immunodeficiency Virus (Updated January 2017)." Enfermedades Infecciosas y Microbiologia Clinica 36(7): 435-445.		TSY	October 6, 2023	AMB	August 2, 2023		No	AAG	NA	WSS	NA			Wrong study design: Executive summary on AIDS treatment				(Title/Abstract)
1146	Rizzardo, S., et al. (2019). "Efficacy and safety of abacavir/lamivudine with raltegravir in treatment-experienced and treatment-naïve patients with HIV-1 infection: an observational, retrospective, multi-centre study." International Journal of STD & AIDS 30(5): 467-471.		TSY	October 6, 2023	AMB	August 2, 2023		No	AAG	NA	WSS	NA			Wrong patient population: Patients with Non TDF based regimen				(Title/Abstract)
1147	Roade, L., et al. (2020). "Application of EASL 2017 criteria for switching hepatitis B patients from tenofovir disoproxil to entecavir or tenofovir alafenamide." Digestive and Liver Disease 52(10): 1164-1169.		TSY	October 6, 2023	AMB	August 2, 2023		No	AAG	NA	WSS	NA			Wrong patient population: Patients with chronic hepatitis B virus				(Title/Abstract)
1148	Roberts, K. J. and T. Mann (2003). "Adherence to antiretroviral medications in HIV/AIDS care: a narrative exploration of one woman's foray into intentional nonadherence." Health Care for Women International 24(6): 552-564.		TSY	October 6, 2023	AMB	August 2, 2023		No	AAG	NA	WSS	NA			Wrong patient population: HIV testing acceptance in pregnant women				(Title/Abstract)
1149	Robertson, M., et al. (2015). "Linkage and retention in care and the time to HIV viral suppression and viral rebound – New York City." AIDS Care 27(2): 260-267.		TSY	October 6, 2023	AMB	August 2, 2023		No	AAG	NA	WSS	NA			Wrong outcome:No outcome report				(Title/Abstract)
1150	Robertson, M., et al. (2015). "Linkage and retention in care and the time to HIV viral suppression and viral rebound – New York City." AIDS Care 27(2): 260-267.		TSY	October 6, 2023	AMB	August 2, 2023		No	AAG	NA	WSS	NA			Wrong outcome (Duplicate):No outcome report				(Title/Abstract)
1151	Robertson, M., et al. (2016). "Delayed entry into HIV medical care in a nationally representative sample of HIV-infected adults receiving medical care in the USA." AIDS Care 28(3): 325-333.		TSY	October 6, 2023	AMB	August 2, 2023		No	AAG	NA	WSS	NA			Wrong outcome:No outcome report				(Title/Abstract)
1152	Rödlach, A., et al. (2012). "Perceptions of HIV, AIDS and tuberculosis among patients on antiretroviral therapy in Bulawayo, Zimbabwe: implications for the provision of HIV and TB care services." African Journal of AIDS Research (AJAR) 11(2): 99-112.		TSY	October 6, 2023	AMB	August 2, 2023		No	AAG	NA	WSS	NA			Wrong outcome:No outcome report				(Title/Abstract)
1153	Rodriguez, K., et al. (2013). "Participation in research involving novel sampling and study designs to identify acute HIV-1 infection among minority men who have sex with men." AIDS Care - Psychological and Socio-Medical Aspects of AIDS/HIV.		TSY	October 6, 2023	AMB	August 2, 2023		No	AAG	NA	WSS	NA			Wrong patient population: Participation in research for acute HIV identification				(Title/Abstract)
1154	Rodriguez-Novoa, S., et al. (2009). Pharmacogenetics of tenofovir treatment. Pharmacogenomics, 10(10), 1675-1685. doi:10.2217/pgs.09.115		TSY	October 6, 2023	AMB	August 2, 2023		No	AAG	NA	WSS	NA			Wrong Study Design: Literature Review				(Title/Abstract)
1155	Rodríguez-Nóvoa, S., et al. (2009). Predictors of kidney tubular dysfunction in HIV-infected patients treated with tenofovir: a pharmacogenetic study. Clin Infect Dis, 48(11), e108-116. doi:10.1086/598507		TSY	October 6, 2023	AMB	August 2, 2023		Yes	AAG	April 20, 2024	WSS	April 20, 2024		No	Wrong Outcome:No Outcome Report
1156	Rodriguez-Novoa, S., et al. (2009). "Predictors of Kidney Tubular Dysfunction in HIV-Infected Patients Treated with Tenofovir: A Pharmacogenetic Study." Clinical Infectious Diseases 48(11): E108-E116.		TSY	October 6, 2023	AMB	August 2, 2023		No	AAG	NA	WSS	NA			Wrong outcome (duplicate): No outcome report				(Title/Abstract)
1157	Rokx, C., et al. (2015). How does weight influence tenofovir disoproxil-fumarate induced renal function decline? AIDS, 29(5), 643-645. doi:10.1097/qad.0000000000000577		TSY	October 6, 2023	AMB	August 2, 2023		No	AAG	NA	WSS	NA			Wrong Study Design:Correspondence				(Title/Abstract)
1158	Rokx, C., et al. (2016). "Renal toxicity of concomitant exposure to tenofovir and inhibitors of tenofovir's renal efflux transporters in patients infected with HIV type 1." Journal of Infectious Diseases 213(4): 561-568.		TSY	October 6, 2023	AMB	August 2, 2023		Yes	AAG	April 20, 2024	WSS	April 20, 2024			Wrong outcome: Outcome not specifc to Tdf Based Regimen
1159	Roland, M. E., et al. (2001). "Postexposure prophylaxis for human immunodeficiency virus infection after sexual or injection drug use exposure: identification and characterization of the source of exposure." Journal of Infectious Diseases 184(12): 1608-1612.		TSY	October 6, 2023	AMB	August 2, 2023		No	AAG	NA	WSS	NA			Wrong patient population: PEP				(Title/Abstract)
1160	Röling, J., et al. (2006). HIV-associated renal diseases and highly active antiretroviral therapy-induced nephropathy. Clin Infect Dis, 42(10), 1488-1495. doi:10.1086/503566		TSY	October 6, 2023	AMB	August 2, 2023		No	AAG	NA	WSS	NA			Wrong Study Design: Literature Review				(Title/Abstract)
1161	Roling, J., et al. (2006). "HIV-associated renal diseases and highly active antiretroviral therapy-induced nephropathy." Clinical Infectious Diseases 42(10): 1488-1495.		TSY	October 6, 2023	AMB	August 2, 2023		No	AAG	NA	WSS	NA			Wrong study design (Duplicate): Literature review				(Title/Abstract)
1162	Röling, J., et al. (2006). "HIV-associated renal diseases and highly active antiretroviral therapy-induced nephropathy." Clinical Infectious Diseases 42(10): 1488-1495.		TSY	October 6, 2023	AMB	August 2, 2023		No	AAG	NA	WSS	NA			Wrong study design (Duplicate): Literature review				(Title/Abstract)
1163	Rombini, M. F., et al. (2023). Tenofovir-Containing Antiretroviral Therapy and Clinical Outcomes of SARS-CoV-2 Infection in People Living with HIV. Viruses, 15(5). doi:10.3390/v15051127		TSY	October 6, 2023	AMB	August 2, 2023		No	AAG	NA	WSS	NA			Wrong Outcome:No Outcome Report				(Title/Abstract)
1164	Romo, F. T., et al. (2014). Renal Function Recovery and HIV Viral Suppression Following Tenofovir Discontinuation for Renal Impairment. J AIDS Clin Res, 5(11). doi:10.4172/2155-6113.1000379		TSY	October 6, 2023	AMB	August 2, 2023		Yes	AAG	April 24, 2024	WSS	April 27, 2024		No	Wrong data: Insufficient data
1165	Ronny, S. S. F., et al. (2022). "Comparison of the prevalence of kidney disease by proteinuria and decreased estimated glomerular filtration rate determined using three creatinine-based equations among patients admitted on medical wards of Masaka Regional Referral Hospital in Uganda: a prospective study." BMC Nephrology 23(1).		TSY	October 6, 2023	AMB	August 2, 2023		No	AAG	NA	WSS	NA			Wrong outcome: No outcome report				(Title/Abstract)
1166	Rosas-Santiago, F. J., et al. (2022). "Meaning in life, goals, and adherence to antiretroviral treatment in people living with HIV." AIDS Care - Psychological and Socio-Medical Aspects of AIDS/HIV.		TSY	October 6, 2023	AMB	August 2, 2023		No	AAG	NA	WSS	NA			Wrong outcome: No outcome report				(Title/Abstract)
1167	Rosen, S., et al. (2008). "Characteristics of patients accessing care and treatment for HIV/AIDS at public and nongovernmental sites in South Africa." JIAPAC: Journal of the International Association of Physicians in AIDS Care 7(4): 200-207.		TSY	October 6, 2023	AMB	August 2, 2023		No	AAG	NA	WSS	NA			Wrong outcome:No outcome report				(Title/Abstract)
1168	Ross, M. J. (2014). "Advances in the pathogenesis of HIV-associated kidney diseases." Kidney International 86(2): 266-274.		TSY	October 6, 2023	AMB	August 2, 2023		No	AAG	NA	WSS	NA			Wrong study design: Literature review				(Title/Abstract)
1169	Rossi, C., et al. (2017). Hepatitis C co-infection is associated with an increased risk of incident chronic kidney disease in HIV-infected patients initiating combination antiretroviral therapy. BMC Infect Dis, 17(1), 246. doi:10.1186/s12879-017-2350-8		TSY	October 6, 2023	AMB	August 2, 2023		Yes	AAG	April 24, 2024	WSS	April 27, 2024		No	Wrong Outcome:No Outcome Report
1170	Rossi, C., et al. (2016). "Frequent injection cocaine use increases the risk of renal impairment among hepatitis C and HIV coinfected patients." AIDS 30(9): 1403-1411.		TSY	October 6, 2023	AMB	August 2, 2023		No	AAG	NA	WSS	NA			Wrong outcome: No outcome report				(Title/Abstract)
1171	Rossi, C., et al. (2017). "Hepatitis C co-infection is associated with an increased risk of incident chronic kidney disease in HIV-infected patients initiating combination antiretroviral therapy." BMC Infectious Diseases 17(1).		TSY	October 6, 2023	AMB	August 2, 2023		No	AAG	NA	WSS	NA			Wrong outcome (duplicate): No outcome report				(Title/Abstract)
1172	Roth, J. A., et al. (2021). "Cohort-Derived Machine Learning Models for Individual Prediction of Chronic Kidney Disease in People Living with Human Immunodeficiency Virus: A Prospective Multicenter Cohort Study." Journal of Infectious Diseases 224(7): 1198-1208.		TSY	October 6, 2023	AMB	August 2, 2023		No	AAG	NA	WSS	NA			Wrong outcome: No outcome report				(Title/Abstract)
1173	Roux, P., et al. (2008). "The impact of methadone or buprenorphine treatment and ongoing injection on highly active antiretroviral therapy (HAART) adherence: evidence from the MANIF2000 cohort study." Addiction 103(11): 1828-1836.		TSY	October 6, 2023	AMB	August 2, 2023		No	AAG	NA	WSS	NA			Wrong outcome:No outcome report				(Title/Abstract)
1174	Ruiz-Algueró, M., et al. (2023). "Unplanned pregnancies and social and partner support during pregnancy in Spanish women living with HIV." HIV Medicine.		TSY	October 6, 2023	AMB	August 2, 2023		No	AAG	NA	WSS	NA			Wrong patient population: Pregnant patients				(Title/Abstract)
1175	Rusch, M., et al. (2004). "Use of antiretroviral therapy among HIV positive individuals living in British Columbia." AIDS Care 16(7): 914-922.		TSY	October 6, 2023	AMB	August 2, 2023		No	AAG	NA	WSS	NA			Wrong outcome:No outcome report				(Title/Abstract)
1176	Ruud, K., et al. (2012). "Healthcare providers' experiences with adverse drug reactions and adherence challenges in antiretroviral therapy of HIV patients in the Eastern Cape Province, South Africa." European Journal of Clinical Pharmacology 68(9): 1321-1328.		TSY	October 6, 2023	AMB	August 2, 2023		No	AAG	NA	WSS	NA			Wrong patient population: Health care providers approach to handle ADR in HIV				(Title/Abstract)
1177	Ryan, A. and P. J. Twomey (2022). "Homocystinuria: a commentary." Journal of Clinical Pathology.		TSY	October 6, 2023	AMB	August 2, 2023		No	AAG	NA	WSS	NA			Wrong study design:Commentary				(Title/Abstract)
1178	Ryom, L., et al. (2012). HIV therapies and the kidney: some good, some not so good? Curr HIV/AIDS Rep, 9(2), 111-120. doi:10.1007/s11904-012-0110-3		TSY	October 6, 2023	AMB	August 2, 2023		No	AAG	NA	WSS	NA			Wrong Study Design: Literature Review				(Title/Abstract)
1179	Ryom, L., et al. (2014). Antiretroviral therapy, immune suppression and renal impairment in HIV-positive persons. Curr Opin HIV AIDS, 9(1), 41-47. doi:10.1097/coh.0000000000000023		TSY	October 6, 2023	AMB	August 2, 2023		No	AAG	NA	WSS	NA			Wrong Study Design: Literature Review				(Title/Abstract)
1180	Ryom, L., et al. (2014). Predictors of advanced chronic kidney disease and end-stage renal disease in HIV-positive persons. AIDS, 28(2), 187-199. doi:10.1097/qad.0000000000000042		TSY	October 6, 2023	AMB	August 2, 2023		Yes	AAG	April 24, 2024	WSS	April 27, 2024		No	Wrong Outcome:No Outcome Report
1181	Ryom, L., et al. (2017). Predictors of estimated glomerular filtration rate progression, stabilization or improvement after chronic renal impairment in HIV-positive individuals. AIDS, 31(9), 1261-1270. doi:10.1097/qad.0000000000001464		TSY	October 6, 2023	AMB	August 2, 2023		No	AAG	NA	WSS	NA			Wrong Outcome:No Outcome Report				(Title/Abstract)
1182	Ryom, L., et al. (2012). "HIV therapies and the kidney: Some good, some not so good?" Current HIV/AIDS Reports 9(2): 111-120.		TSY	October 6, 2023	AMB	August 2, 2023		No	AAG	NA	WSS	NA			Wrong study design: Literature review				(Title/Abstract)
1183	Ryom, L., et al. (2013). Association between antiretroviral exposure and renal impairment among HIV-positive persons with normal baseline renal function: the D:A:D study. J Infect Dis, 207(9), 1359-1369. doi:10.1093/infdis/jit043		TSY	October 6, 2023	AMB	August 2, 2023		Yes	AAG	April 24, 2024	WSS	April 27, 2024		No	Wrong Outcome:Outcome not specific to TDF based regimen
1184	Ryom, L., et al. (2014). "Predictors of advanced chronic kidney disease and end-stage renal disease in HIV-positive persons." AIDS 28(2): 187-199.		TSY	October 6, 2023	AMB	August 2, 2023		No	AAG	NA	WSS	NA			Wrong Outcome (duplicate):No Outcome Report				(Title/Abstract)
1185	Ryom, L., et al. (2017). "Predictors of estimated glomerular filtration rate progression, stabilization or improvement after chronic renal impairment in HIV-positive individuals." AIDS 31(9): 1261-1270.		TSY	October 6, 2023	AMB	August 2, 2023		No	AAG	NA	WSS	NA			Wrong outcome: No outcome report				(Title/Abstract)
1186	Ryom, L., et al. (2018). "Highlights of the 2017 European AIDS Clinical Society (EACS) Guidelines for the treatment of adult HIV-positive persons version 9.0." HIV Medicine 19(5): 309-315.		TSY	October 6, 2023	AMB	August 2, 2023		No	AAG	NA	WSS	NA			Wrong study design: Guideline of ART				(Title/Abstract)
1187	Ryom, L., et al. (2019). "Serious clinical events in HIV-positive persons with chronic kidney disease." AIDS 33(14): 2173-2188.		TSY	October 6, 2023	AMB	August 2, 2023		No	AAG	NA	WSS	NA			Wrong patient population: Patients with baseline CKD				(Title/Abstract)
1188	Ryom, L., et al. (2021). "The Impact of Immunosuppression on Chronic Kidney Disease in People Living with Human Immunodeficiency Virus: The D:A:D Study." Journal of Infectious Diseases 223(4): 632-637.		TSY	October 6, 2023	AMB	August 2, 2023		No	AAG	NA	WSS	NA			Wrong outcome: No outcome report				(Title/Abstract)
1189	Rzeszutek, M. and E. Gruszczyńska (2023). "Depression during the COVID-19 pandemic among people living with HIV: Are low HIV/AIDS stigma and high perceived emotional support protective resources?" Stress and Health.		TSY	October 6, 2023	AMB	August 2, 2023		No	AAG	NA	WSS	NA			Wrong outcome: No outcome report				(Title/Abstract)
1190	Saab, S., et al. (2019). "Long-term outcomes with oral therapy in liver transplant recipients with hepatitis B." Clinical Transplantation 33(12).		TSY	October 6, 2023	AMB	August 2, 2023		No	AAG	NA	WSS	NA			Wrong patient population: Patients with chronic hepatitis B virus				(Title/Abstract)
1191	Sagaon-Teyssier, L., et al. (2016). "Uptake of PrEP and condom and sexual risk behavior among MSM during the ANRS IPERGAY trial." AIDS Care 28: 48-55.		TSY	October 6, 2023	AMB	August 2, 2023		No	AAG	NA	WSS	NA			Wrong patient population: PrEP				(Title/Abstract)
1192	Sagwa, E. L., et al. (2017). Renal function of MDR-TB patients treated with kanamycin regimens or concomitantly with antiretroviral agents. Int J Tuberc Lung Dis, 21(12), 1245-1250. doi:10.5588/ijtld.16.0953		TSY	October 6, 2023	AMB	August 2, 2023		Yes	AAG	May 1, 2024	WSS	May 1, 2024		No	Wrong Outcome:No Outcome Report
1193	Sahloff, E. G. and J. M. Duggan (2019). "Clinical Outcomes Associated With Once-Daily Ritonavir-Boosted Darunavir Plus Tenofovir/Emtricitabine in HIV-Infected Patients Harboring at Minimum a M184V/I Resistance Mutation." Annals of Pharmacotherapy 53(1): 50-55.		TSY	October 6, 2023	AMB	August 2, 2023		Yes	AAG	May 1, 2024	WSS	May 1, 2024		No	Wrong data: Insufficient data
1194	Salerno, S. N., et al. (2022). "Leveraging physiologically based pharmacokinetic modeling to optimize dosing for lopinavir/ritonavir with rifampin in pediatric patients." Pharmacotherapy.		TSY	October 6, 2023	AMB	August 2, 2023		No	AAG	NA	WSS	NA			Wrong patient population:Pediatrics				(Title/Abstract)
1195	Salgado, M., et al. (2011). "Prolonged control of replication-competent dual tropic human immunodeficiency virus-1 following cessation of highly active antiretroviral therapy." Retrovirology: 97.		TSY	October 6, 2023	AMB	August 2, 2023		No	AAG	NA	WSS	NA			Wrong study design: Case report				(Title/Abstract)
1196	Salmanton-García, J., et al. (2016). "Self-reported adherence to antiretroviral therapy in HIV+ population from Bata, Equatorial Guinea." AIDS Care 28(5): 543-553.		TSY	October 6, 2023	AMB	August 2, 2023		No	AAG	NA	WSS	NA			Wrong outcome:No outcome report				(Title/Abstract)
1197	Salome, T., et al. (2016). The effect of Tenofovir on renal function among Ugandan adults on long-term antiretroviral therapy: a cross-sectional enrolment analysis. AIDS Res Ther, 13(1), 28. doi:10.1186/s12981-016-0113-z		TSY	October 6, 2023	AMB	August 2, 2023		Yes	AAG	May 1, 2024	WSS	May 1, 2024		No	Wrong outcome: No Outcome report
1198	Sanders-Beer, B. E., et al. (2011). Clinical monitoring and correlates of nephropathy in SIV-infected macaques during high-dose antiretroviral therapy. AIDS Res Ther, 8(1), 3. doi:10.1186/1742-6405-8-3		TSY	October 6, 2023	AMB	August 2, 2023		No	AAG	NA	WSS	NA			Wrong Study Design: Animal Study				(Title/Abstract)
1199	Sanders-Beer, B. E., et al. (2011). "Clinical monitoring and correlates of nephropathy in SIV-infected macaques during high-dose antiretroviral therapy." AIDS Research and Therapy 8.		TSY	October 6, 2023	AMB	August 2, 2023		No	AAG	NA	WSS	NA			Wrong study design (duplicate): Animal study				(Title/Abstract)
1200	Sandhu, G., et al. (2011). Acute kidney injury in the setting of AIDS, bland urine sediment, minimal proteinuria and normal-sized kidneys: a presentation of renal lymphoma. Nephrol Dial Transplant, 26(2), 747-751. doi:10.1093/ndt/gfq666		TSY	October 6, 2023	AMB	August 2, 2023		No	AAG	NA	WSS	NA			Wrong Study Design: Case Report				(Title/Abstract)
1201	Santoriello, D., et al. (2017). "Atazanavir-Associated Crystalline Nephropathy." American Journal of Kidney Diseases 70(4): 576-580.		TSY	October 13, 2023	AMB	August 2, 2023		No	AAG	NA	WSS	NA			Wrong study design: Case report				(Title/Abstract)
1202	Santos, S. A., et al. (2006). "Effect of switching to tenofovir with emtricitabine in patients with chronic hepatitis B failing to respond to an adefovir-containing regimen." European Journal of Gastroenterology and Hepatology 18(12): 1247-1253.		TSY	October 13, 2023	AMB	August 2, 2023		No	AAG	NA	WSS	NA			Wrong study design: Case series				(Title/Abstract)
1203	Sarfo, F. S., et al. (2013). High prevalence of renal dysfunction and association with risk of death amongst HIV-infected Ghanaians. J Infect, 67(1), 43-50. doi:10.1016/j.jinf.2013.03.008		TSY	October 13, 2023	AMB	August 2, 2023		Yes	AAG	May 1, 2024	WSS	May 1, 2024		No	Wrong Outcome:No Outcome Report
[truncated: 290 more rows]
