# Supplementary material for: Chronic kidney disease among people living with HIV on TDF based regimen: A systematic review and meta-analysis
Source: PLoS One. 2025 Feb 6;20(2):e0318068. doi: 10.1371/journal.pone.0318068 (PMC11801554; doi:10.1371/journal.pone.0318068)
Supplement: S6 Table — (XLSX) [file pone.0318068.s006.xlsx]

## Sheet: Extracted data of studies
ID	authors and years	Follow up period	Study period	Income level	Country	World bank region	Continent	study design	target population	n	GFR estimation method	CKD cutoff	%CKD	p	LLP	ULP	pq	pq/n	SE	1.96*SE	Drug regimen	Outcome (CKD) Quality confirmation	Data extractor 3	Date of data extraction 3	Data extractor 4	Date of data extraction 4	Eligible for analysis (Yes, No)	Discrepanies noted/resolved
1	Cournil A et al. 2017	18 months	Jan2010-March2014	Lower middle income	Cameroon, Burkina Faso, Senegal	Sub-Saharan Africa	Africa	RCT	Adults	275	MDRD	<60ml/min/1.73	3.3	0.033	0.0222278	0.0437722	0.031911	0.00011604	0.0107722	0.0211135	TDF based regimen	Onspot following normal baseline	AAG	January 13, 2024	WSS	January 15, 2024	Yes
2	Chikwapulo B et al., 2018	18 months	July1, 2013-December 31, 2015	Low income	Malawi	Sub-Saharan Africa	Africa	Retro CT	15 and above	426	CG	<50ml/min/1.73	4	0.04	0.0305057	0.0494943	0.0384	9.01408e-05	0.00949425	0.0186087	TDF based regimen	Onspot following normal baseline	AAG	January 8, 2024	WSS	January 11, 2024	Yes
3	Yazie TS et al., 2019	6 months	January-September 2017	Low income	TASH Addis Ababa, Ethiopia	Sub-Saharan Africa	Africa	Pro Cohort	18 and above	63	CKD-EPI	<60 ml/min/1.73	3.2	0.032	0.00982608	0.0541739	0.030976	0.000491683	0.0221739	0.0434609	TDF based regimen	At least 3 month apart	AAG	May 7, 2024	WSS	May 8, 2024	Yes
4	Mwafongo A et al., 2015	12 months		2Low income+3Lower middle income+2Upper middle income	Eastern and Southern Africa:Botswana, Malawi, Uganda, Zambia, and Zimbabwe, Kenya, and South Africa	Sub-Saharan Africa	Africa	RCT	13 and above women	741	CG	<50 ml/min/1.73	3.24	0.0324	0.0258955	0.0389045	0.0313502	4.2308e-05	0.00650446	0.0127487	TDF based regimen	Onspot following normal baseline	AAG	April 7, 2024	WSS	April 2, 2024	Yes
5	Zachor H et al., 2016	38 months	Sep2010-May2013	Upper middle income	South Africa	Sub-Saharan Africa	Africa	Retro CT	Adults	650	CKD-EPI	<60 ml/min/1.73	2.31	0.0231	0.0172078	0.0289922	0.0225664	3.47175e-05	0.00589216	0.0115486	TDF based regimen	Onspot following normal baseline	AAG	May 7, 2024	WSS	May 8, 2024	Yes
6	Ojen BV et al., 2018	12 months	January2008-December2011	Lower middle income	Nigeria	Sub-Saharan Africa	Africa	Retro CT	16 and above	3214	MDRD	<60 ml/min/1.73	4.6	0.046	0.0423049	0.0496951	0.043884	1.3654e-05	0.00369513	0.00724246	TDF based regimen	Onspot following normal baseline	AAG	April 17, 2024	WSS	April 13, 2024	Yes
7	Nartey ET et al., 2019	60 months	January2008-December2013	Lower middle income	Ghana	Sub-Saharan Africa	Africa	Retro CT	Adults	300	CG	<50 ml/min/1.73	21	0.21	0.186484	0.233516	0.1659	0.000553	0.023516	0.0460913	TDF based regimen	Onspot following normal baseline	AAG	April 8, 2024	WSS	April 6, 2024	Yes
8	Nyende L et al., 2020	6 months	2018	Low income	Uganda	Sub-Saharan Africa	Africa	CS	18 and above	278	CKD-EPI	< 60ml/min/1.73 or proteinuria	2.52	0.0252	0.0157998	0.0346002	0.024565	8.83632e-05	0.00940017	0.0184243	TDF based regimen	At least 3 month apart	AAG	April 15, 2024	WSS	April 10, 2024	Yes
9	Neary M et al., 2020	6 months		Lower middle income	Komfo Anokye , Kumasi, Ghana	Sub-Saharan Africa	Africa	Pro Cohort	16 and above	66	CG	<60mL/min	55	0.55	0.488763	0.611237	0.2475	0.00375	0.0612372	0.120025	TDF based regimen	At least 3 month apart	AAG	April 8, 2024	WSS	April 6, 2024	Yes
10	Bock P et al., 2019	12 months	January2014-November 2015	Upper middle income	South Africa	Sub-Saharan Africa	Africa	Retro CT	18 and above	1634	MDRD wor	< 60 mL/min	1.652	0.01652	0.0133667	0.0196733	0.0162471	9.94314e-06	0.00315327	0.00618042	TDF based regimen	Onspot following normal baseline	AAG	December 25, 2024	WSS	December 27, 2024	Yes
11	Belete AM and Yazie TS, 2021	6 months	April1-June 30	Low income	Addis Ababa Ethiopia	Sub-Saharan Africa	Africa	CS	18 and above	243	CKD-EPI	<60 ml/min/1.73	4.53	0.0453	0.0319593	0.0586407	0.0432479	0.000177975	0.0133407	0.0261478	TDF based regimen	Onspot following normal baseline	AAG	December 21, 2023	WSS	December 26, 2023	Yes
12	Debeb SG et al., 2021	48 moths	Jan2015-Jan2019	Low income	Gondatr, NorthwestEethiopia	Sub-Saharan Africa	Africa	Retro CT	18 and above	200	CKD-EPI	<60 ml/min/1.74	27.5	0.275	0.243427	0.306573	0.199375	0.000996875	0.0315733	0.0618837	TDF based regimen	Onspot following normal baseline	AAG	January 17, 2024	WSS	January 21, 2024	Yes
13	Fritzsche C et al.,2017	6 month	August-September 2015	Lower middle income	Limbe, Cameroon	Sub-Saharan Africa	Africa	CS	Adults	119	CKD EPI	< 60/mL/min	24.4	0.244	0.204628	0.283372	0.184464	0.00155012	0.0393715	0.0771682	TDF based regimen	Onspot	AAG	January 27, 2024	WSS	January 26, 2024	Yes
14	Chadwick d et al., 2015	6 months		Lower middle income	Kumasi, Ghana	Sub-Saharan Africa	Africa	CS	18 and above	101	CG	<60 ml/min	5	0.05	0.0283137	0.0716863	0.0475	0.000470297	0.0216863	0.0425052	TDF based regimen	Onspot	AAG	January 8, 2024	WSS	January 11, 2024	Yes	AAG excluded the study due to the absence of baseline renal function measurements, while WSS included it, considering the potential for subgroup analysis. The third reviewer, ZDA, ultimately accepted it for inclusion, and all reviewers reached a consensus.
15	Kim JH et al., 2022	144 months	Decem 2006-Decem 2018	High income	S.Korea	East Asia & Pacific	Asia	Pro Cohort	Adults	392	MDRD	< 60/mL/min	5.1	0.051	0.0398884	0.0621116	0.048399	0.000123467	0.0111116	0.0217787	TDF based regimen	At least 3 month apart (only men included)	AAG	March 2, 2024	WSS	February 25, 2024	Yes	WSS excluded the study because it was conducted exclusively on men, while AAG included it, suggesting that the limitation could be addressed in the discussion. The third reviewer agreed to include it.
16	Nishijima T et al., 2016	12 months	Jan 2004-April 2013	High income	Japan	East Asia & Pacific	Asia	Pro Cohort	Adults	417	CKD-EPI	<60 ml/min/1.73	1.4	0.014	0.00824647	0.0197535	0.013804	3.31031e-05	0.00575353	0.0112769	TDF based regimen	At least 3 month apart	AAG	April 15, 2024	WSS	April 10, 2024	Yes
17	Young et al., 2007	12 months	Nov 2001-Sep 2005	High income	US	North America	North America	Pro Cohort	Adults	593	CG	<50 ml/min/1.73	3.5	0.035	0.0274531	0.0425469	0.033775	5.69562e-05	0.00754693	0.014792	TDF based regimen	At least 3 month apart	AAG	May 7, 2024	WSS	May 8, 2024	Yes
18	Feng L et al., 2022	48 months	July 2016-June 2021	Upper middle income	China	East Asia & Pacific	Asia	Pro Cohort	Adults	622	MDRD	<60 ml/min/1.73	2.3	0.023	0.0169894	0.0290106	0.022471	3.6127e-05	0.00601057	0.0117807	TDF based regimen	At least 3 month apart	AAG	January 22 2024	WSS	January 26, 2024	Yes
19	Sutton SS et al., 2020	3 months	2006-2018	High income	US	North America	North America	Retro CT	Adults	4475	CKD-EPI	<60 ml/min/1.73	14.2	0.142	0.136782	0.147218	0.121836	2.72259e-05	0.00521785	0.010227	TDF based regimen	At least 3 month apart	AAG	May 3, 2024	WSS	May 4, 2024	Yes
20	Cheung J et al., 2018	3 months	2008-2016	High income	Australia	East Asia & Pacific	Australia	Pro Cohort	Adults	985	CKD-EPI	<60 ml/min/1.73	5.6	0.056	0.0486741	0.0633259	0.052864	5.3669e-05	0.00732592	0.0143588	TDF based regimen	At least 3 month apart	AAG	January 8, 2024	WSS	January 11, 2024	Yes
21	Tan LKK et al., 2009	3 months	2001-2008	High income	UK	Europe & Central Asia	Europe	Retro CT	Adults	38	MDRD	<60 ml/min/1.73	13	0.13	0.0754444	0.184556	0.1131	0.00297632	0.0545556	0.106929	TDF based regimen	At least 3 month apart (HIV/HBV)	AAG	May 4, 2024	WSS	May 4, 2024	Yes
22	Milazzo L et al., 2016	3 months	2009-2014	High income	Italy	Europe & Central Asia	Europe	Retro CT	Adults	78	CKD-EPI	<60 ml/min/1.73	2.6	0.026	0.00798149	0.0440185	0.025324	0.000324667	0.0180185	0.0353163	TDF based regimen	Onspot following normal baseline (HIV/HBV)	AAG	March 23, 2024	WSS	March 24, 2024	Yes
23	Kalemeera F et al., 2020	3 and anbove months	2010-2016	Upper middle income	Namibia	Sub-Saharan Africa	Africa	Retro CT	16 and above	6744	CKD-EPI	<50 ml/min/1.73	5.9	0.059	0.0561308	0.0618692	0.055519	8.23235e-06	0.00286921	0.00562365	TDF based regimen	Onspot following normal baseline	AAG	February 27, 2024	WSS	February 17, 2024	Yes
24	Calza L et al., 2014	3 months	During 2011	High income	Italy	Europe & Central Asia	Europe	CS	Adults	409	MDRD	<60 ml/min/1.73	3.2	0.032	0.0232974	0.0407026	0.030976	7.57359e-05	0.00870264	0.0170572	TDF based regimen	At least 3 month apart	AAG	January 1, 2024	WSS	January 4, 2024	Yes
25	Quesada PR et al., 2015	3 months	2010-2012	High income	Spain	Europe & Central Asia	Europe	Pro Cohort	Adults	451	MDRD	<60 ml/min/1.73	14	0.14	0.123661	0.156339	0.1204	0.000266962	0.016339	0.0320244	TDF based regimen	At least 3 month apart	AAG	April 20, 2024	WSS	April 20, 2024	Yes	WSS excluded age factor found in the study by Quesada PR et al., 2015 while AAG considered it to find further information through communicating with corresponding authors. Following discussion, AAG sent an email message to the author of the article to have access the missing values, but he did not responded to the message.
26	Low JZ et al., 2018	3 months	During 2014	Upper middle income	Maylasia	East Asia & Pacific	Asia	Retro CT	Adults	314	MDRD	<60 ml/min/1.73	3.2	0.032	0.0220677	0.0419323	0.030976	9.86497e-05	0.00993225	0.0194672	TDF based regimen	At least 3 month apart	AAG	March 20, 2024	WSS	March 15, 2024	Yes
27	Pujari SN., 2014	24 month exposure, at least 3 months exposure	2007-2009	Lower middle income+High income	India-UK	South Asia-Europe & Central Asia	Asia-Europe	Retro CT	Adults	1225	MDRD	<60 ml/min/1.73	4	0.04	0.0344012	0.0455988	0.0384	3.13469e-05	0.00559883	0.0109737	TDF based regimen	Onspot following normal baseline	AAG	April 20, 2024	WSS	April 20, 2024	Yes
28	Jotwani V et al., 2016	0 month	2011	High income	US: Baltimore, Chicago, Los Angeles and Pittsburgh	North America	North America	CS	Adults	573	CKD-EPI	<60 ml/min/1.73	5.4	0.054	0.044558	0.063442	0.051084	8.91518e-05	0.00944202	0.0185064	TDF based regimen	Onspot	AAG	February 22, 2024	WSS	February 17, 2024	Yes
29	Visuthrankul J et al., 2021	3 months	2009-2015	Upper middle income	Thailand	East Asia & Pacific	Asia	Retro CT	Adults	700	MDRD	<60 ml/min/1.73	1.3	0.013	0.00871865	0.0172814	0.012831	1.833e-05	0.00428135	0.00839146	TDF based regimen	At least 3 month apart	AAG	May 5, 2024	WSS	May 6, 2024	Yes
30	Nishijima T et al., 2014	3 months	2004-2013	High income	Japan	East Asia & Pacific	Asia	Pro Cohort	17 and above	422	JSN equation	<60 ml/min/1.73	6.2	0.062	0.0502607	0.0737393	0.058156	0.00013781	0.0117393	0.023009	TDF based regimen	At least 3 month apart	AAG	April 8, 2024	WSS	April 6, 2024	Yes
31	Kyaw NTT et al., 2015	6 months	2012-2013	Lower middle income	Myanmar	East Asia & Pacific	Asia	Retro CT	15 and above	1372	CG	<50 ml/min/1.73	6.3	0.063	0.0564406	0.0695594	0.059031	4.30255e-05	0.00655938	0.0128564	TDF based regimen	At least 3 month apart	AAG	March 8, 2024	WSS	February 25, 2024	Yes
32	O'Donnel EP et al., 2011	3 months	2001-2007	High income	USA	North America	North America	Retro CT	Adults	348	MDRD	<60 ml/min/1.73	9.2	0.092	0.0765066	0.107493	0.083536	0.000240046	0.0154934	0.0303671	TDF based regimen	At least 3 month apart	AAG	April 17, 2024	WSS	April 13, 2024	Yes
33	Nishijima T et al., 2011	3 months	2002-2009	High income	Japan	East Asia & Pacific	Asia	Retro CT	Adults	495	MDRD	<60 ml/min/1.73	1.2	0.012	0.00710597	0.016894	0.011856	2.39515e-05	0.00489403	0.0095923	TDF based regimen	At least 3 month apart	AAG	April 15, 2024	WSS	April 10, 2024	Yes
34	Okpa HO et al., 2019	0 month	May-August2018	Lower middle income	Nigeria	Sub-Saharan Africa	Africa	CS	Adults	60	CG	<60 ml/min/1.73	18.3	0.183	0.133082	0.232918	0.149511	0.00249185	0.0499184	0.0978401	TDF based regimen	Onspot	AAG	April 17, 2024	WSS	April 13, 2024	Yes
35	Woolnough EL et al., 2018	3 months	2009-2016	High income	Melbourne, Australia	East Asia & Pacific	Australia	Retro CT	Adults	473	CKD-EPI	<60 ml/min/1.73	5.1	0.051	0.0408845	0.0611155	0.048399	0.000102323	0.0101155	0.0198264	TDF based regimen	At least 3 month apart	AAG	May 7, 2024	WSS	May 8, 2024	Yes
36	Nishijima T et al., 2017	0 month	Sep-Dec2016	High income	Japan	East Asia & Pacific	Europe	CS	20 and above	774	JSN equation	<60 ml/min/1.73	8.9	0.089	0.0787651	0.0992349	0.081079	0.000104753	0.0102349	0.0200604	TDF based regimen	At least 3 month apart	AAG	April 8, 2024	WSS	April 6, 2024	Yes
37	Obiri-Yeboah D et al., 2018	0 month	Jan-Mar 2017	Lower middle income	Ghana	Sub-Saharan Africa	Africa	CS	Adults	288	MDRD	<60 ml/min/1.73	4.5	0.045	0.0327845	0.0572155	0.042975	0.000149219	0.0122155	0.0239424	TDF based regimen	Onspot	AAG	April 15, 2024	WSS	April 10, 2024	Yes
38	Lapadula G et al., 2016	3 months	2002-2014	High income	Italy	Europe & Central Asia	Europe	Pro Cohort	Adults	2023	CKD-EPI	<60 ml/min/1.73	5	0.05	0.0451544	0.0548456	0.0475	2.348e-05	0.00484561	0.0094974	TDF based regimen	At least 3 month apart	AAG	March 14, 2024	WSS	March 8, 2024	Yes
39	Hsu R et al., 2020	3 months	start 2018	High income	US	North America	North America	Retro CT	Adults	6222	CKD-EPI	<60 ml/min/1.73	1.2	0.012	0.0106196	0.0133804	0.011856	1.9055e-06	0.0013804	0.00270558	TDF based regimen	At least 3 month apart	AAG	February 19, 2024	WSS	February 12, 2024	Yes
40	Morlat P et al., 2013	3 months	2004-2012	High income	France	Europe & Central Asia	Europe	Pro Cohort	Adults	3268	MDRD wor	<60 ml/min/1.73	4.9	0.049	0.0452239	0.0527761	0.046599	1.42592e-05	0.00377613	0.00740122	TDF based regimen	At least 3 month apart	AAG	March 26, 2024	WSS	March 26, 2024	Yes
41	Chabala FW et al., 2021	0 months	December2019-february2020	Lower middle income	Zambia	Sub-Saharan Africa	Africa	Pro Cohort	Adults	201	CKD-EPI	<60 ml/min	7.5	0.075	0.0564218	0.0935782	0.069375	0.000345149	0.0185782	0.0364133	TDF based regimen	Onspot following normal baseline	AAG	January 8, 2024	WSS	January 11, 2024	Yes
42	Likanonsakul S et al.,2016	24months	February-December 2014	Upper middle income	Thailand	East Asia & Pacific	Asia	CS	18 and above	273	CKD-EPI	<60 ml/min/1.73	1.5	0.015	0.00764331	0.0223567	0.014775	5.41209e-05	0.00735669	0.0144191	TDF based regimen	Onspot	AAG	March 20, 2024	WSS	March 15, 2024	Yes
43	Flandre P et al.,2016	84 months	Jan2004-Jan 2011	High income	France	Europe & Central Asia	Europe	Pro Cohort	Adults	3543	MDRD wor	<60 ml/min/1.73	1.4	0.014	0.0120261	0.0159739	0.013804	3.89613e-06	0.00197386	0.00386877	TDF based regimen	At least 3 month apart	AAG	January 22 2024	WSS	January 26, 2024	Yes
44	Lee KH et al.,2017	36 months	Jan 2013-Jan2016	High income	S.Korea	East Asia & Pacific	Asia	Retro CT	Adults	50	MDRD wor	<60 ml/min/1.73	26	0.26	0.197968	0.322032	0.1924	0.003848	0.0620322	0.121583	TDF based regimen	At least 3 month apart	AAG	March 14, 2024	WSS	March 8, 2024	Yes
45	Paengsai N et al.,2022	84 months	Oct 2006-sept2013	Upper middle income	Thailand	East Asia & Pacific	Asia	Retro CT	Adults	8710	CKD-EPI	<60 ml/min/1.73	1.4	0.014	0.0127411	0.0152589	0.013804	1.58485e-06	0.00125891	0.00246746	TDF based regimen	At least 3 month apart	AAG	April 17, 2024	WSS	April 13, 2024	Yes
46	Suzuki S et al.,2017	120 months	Jan2004-Dec2013	High income	Tokyo,Japan	East Asia & Pacific	Asia	Retro CT	Adults	720	CKD-EPI	<60 ml/min/1.73	10	0.1	0.0888197	0.11118	0.09	0.000125	0.0111803	0.0219135	TDF based regimen	At least 3 month apart	AAG	May 3, 2024	WSS	May 4, 2024	Yes
47	Campbell LJ et al.,2009	0 months	Jan 1992-Dec2005	High income	London, UK	Europe & Central Asia	Europe	Retro CT	Adults	843	MDRD	<60 ml/min/1.73	3.1	0.031	0.0250306	0.0369694	0.030039	3.56335e-05	0.00596938	0.0117	TDF based regimen	At least 3 month apart	AAG	January 1, 2024	WSS	January 4, 2024	Yes
48	Domingo P et al.,2019	84 months		High income	Spain	Europe & Central Asia	Europe	Retro CT	16 and above	4852	CKD-EPI	<60 ml/min/1.73	2.08	0.0208	0.0187512	0.0228488	0.0203674	4.19772e-06	0.00204883	0.00401572	TDF based regimen	Onspot following normal baseline	AAG	January 8, 2024	WSS	January 21, 2024	Yes
49	Ando M et al., 2011	24 months	2008-2010	High income	Japan	East Asia & Pacific	Asia	Pro Cohort	Adults	244	JSN equation	<60 ml/min/1.73m2	6.5	0.065	0.0492178	0.0807822	0.060775	0.000249078	0.0157822	0.0309331	TDF based regimen	At least 3 month apart	AAG	December 21, 2023	WSS	December 26, 2023	Yes
50	Chua AC et al., 2012	24 months	2007-2009	High income	Singapore	East Asia & Pacific	Asia	Retro CT	Adults	154	CG	</=50 ml/min/1.73m2	11.6	0.116	0.0901955	0.141804	0.102544	0.00066587	0.0258045	0.0505767	TDF based regimen	Onspot following normal baseline	AAG	January 8, 2024	WSS	January 11, 2024	Yes
51	Nishijima T et al., 2015	3 months	2002-2013	High income	Japan	East Asia & Pacific	Asia	Retro CT	Adults	703	JSN equation	<60 ml/min/1.73m2	18	0.18	0.16551	0.19449	0.1476	0.000209957	0.0144899	0.0284002	TDF based regimen	At least 3 month apart	AAG	April 8, 2024	WSS	April 6, 2024	Yes
52	Ahmed E et al., 2020	0 months	April to June 2015	Low income	Gondar, Ethiopia	Sub-Saharan Africa	Africa	CS	Adults	290	CG	<60 ml/min/1.73m2	25.2	0.252	0.226505	0.277495	0.188496	0.000649986	0.0254948	0.0499699	TDF based regimen	Onspot following normal baseline	AAG	January 22 2024	WSS	January 26, 2024	Yes
53	Chan A et al., 2019	3 months		High income	US, Canada, Newzealand	North America-East Asia & Pacific	North America-Asia	Open label CT	Adults	335	CG	<50 ml/min/1.73	3	0.03	0.0206798	0.0393202	0.0291	8.68657e-05	0.00932018	0.0182675	TDF based regimen	At least 3 month apart	AAG	January 8, 2024	WSS	January 11, 2024	Yes
54	Huang Y et al., 2017	3 months and above	January 2011-Dec 2014	High income	Taiwan, China	East Asia & Pacific	Asia	Retro CT	20 and above	391	CKD-EPI	<60 ml/min/1.73m2	1	0.01	0.00496813	0.0150319	0.0099	2.53197e-05	0.00503187	0.00986246	TDF based regimen	Onspot following normal baseline	AAG	February 19, 2024	WSS	February 12, 2024	Yes
55	Juega-Mariño J et al., 2017	24 months	2008-2013	High income	Spain	Europe & Central Asia	Europe	CS	Adults	699	MDRD	<60 ml/min/1.73m2	1.6	0.016	0.0112541	0.0207459	0.015744	2.25236e-05	0.0047459	0.00930197	TDF based regimen	Onspot following normal baseline	AAG	February 22, 2024	WSS	February 17, 2024	Yes
56	Mwemezi O et al., 2020	6 months and above	June-Octo2019	Lower middle income	Tanzania	Sub-Saharan Africa	Africa	CS	Adults	249	CKD-EPI	<60 ml/min/1.73m2	23	0.23	0.203331	0.256669	0.1771	0.000711245	0.0266692	0.0522716	TDF based regimen	Onspot	AAG	April 7, 2024	WSS	April 2, 2024	Yes
57	Reynes J et al., 2013	median exposure 36 months	2010-2011	High income	France	Europe & Central Asia	Europe	CS	Adults	658	MDRD	<60 ml/min/1.73m2	14	0.14	0.126473	0.153527	0.1204	0.000182979	0.013527	0.0265128	TDF based regimen	Onspot following normal baseline	AAG	April 20, 2024	WSS	April 20, 2024	Yes
58	Monteagudo-Chu et al., 2012	12 months	1998-2008	High income	New York, US	North America	North America	Retro CT	Adults	111	MDRD	<60 ml/min/1.73m2	7.2	0.072	0.0474654	0.0965346	0.066816	0.000601946	0.0245346	0.0480878	TDF based regimen	Onspot following normal baseline	AAG	March 26, 2024	WSS	March 26, 2024	Yes
59	Medland NA et al., 2017	at least 3 months	2002-2016	High income	Melbourne, Australia	East Asia & Pacific	Australia	Retro CT	Adults	1442	CKD-EPI	<50 ml/min/1.73	3.7	0.037	0.0320291	0.0419709	0.035631	2.47094e-05	0.00497086	0.00974288	TDF based regimen	Onspot	AAG	March 23, 2024	WSS	March 24, 2024	Yes
60	Suppadungsuk S et al., 2022	at least 6 months interval		Upper middle income	Thailand	East Asia & Pacific	Asia	Retro CT	Adults	141	CKD-EPI	<60 ml/min/1.73m2	61.7	0.617	0.576061	0.657939	0.236311	0.00167596	0.0409385	0.0802395	TDF based regimen	Onspot following normal baseline	AAG	May 3, 2024	WSS	May 4, 2024	Yes
61	Calza L et al.,2013	3 month interval 12 months	2006-2010	High income	Italy	Europe & Central Asia	Europe	Retro CT	Adults	235	MDRD	<60 ml/min/1.73m2	1.7	0.017	0.00856729	0.0254327	0.016711	7.11106e-05	0.00843271	0.0165281	TDF based regimen	At least 3 month apart	AAG	January 1, 2024	WSS	January 4, 2024	Yes
62	Pedrol E et al., 2015	48 month exposure	2006-2009	High income	Spain	Europe & Central Asia	Europe	Retro CT	Age 50 or more	73	CKD-EPI	<60 ml/min/1.73m2	10.9	0.109	0.0725254	0.145475	0.097119	0.0013304	0.0364746	0.0714902	TDF based regimen	Onspot following normal baseline	AAG	April 17, 2024	WSS	April 13, 2024	Yes
63	Kalemeera F et al., 2023	24 month exposure, at least 6 month interval	2010-2016	Upper middle income	Namibia	Sub-Saharan Africa	Africa	Retro CT	16 and above	7526	CG	<60 ml/min/1.73m2	25.2	0.252	0.246995	0.257005	0.188496	2.5046e-05	0.0050046	0.00980901	TDF based regimen	Onspot following normal baseline	AAG	February 27, 2024	WSS	February 17, 2024	Yes
64	Joshi et al., 2019	3 month interval, IQR 3.9 years	2003-2016	4LMIC+3UMIC+4HIC	Cambodia, China, India, Indonesia, Japan, Malaysia, Philippines, Singapore, South Korea, Taiwan, Thailand, Vietnam	South Asia-East Asia & Pacific	Asia	Retro CT	18 and above	703	CKD-EPI	<60 ml/min/1.73m2	1.8	0.018	0.0129857	0.0230143	0.017676	2.51437e-05	0.00501435	0.00982812	TDF based regimen	At least 3 month apart	AAG	February 22, 2024	WSS	February 17, 2024	Yes
65	Hoang C et al., 2020	over 36 month exposure	2018-2019	Lower middle income	Vietnam	East Asia & Pacific	Asia	CS	18 and above	400	CKD-EPI	<60 ml/min/1.73m2	8.5	0.085	0.0710559	0.0989441	0.077775	0.000194438	0.0139441	0.0273304	TDF based regimen	Onspot following normal baseline	AAG	February 12, 2024	WSS	February 9, 2024	Yes
66	Mocroft A et al., 2015	3 month interval, about 60 month exposure	2004-2014	1LMIC+6UMIC+30HIC	Netherlands, France, Australia, Spain, Belgium, US, Argentina, Austria, Belarus, Bosnia-Herzegovina, Bulgaria, Croatia, Czech Republic, Denmark, Estonia, Finland, Germany, Greece, Hungary, Israel, Ireland, Italy, Latvia, Lithuania, Luxembourg, Norway, Poland, Portugal, Romania, Serbia, Russia, Slovakia, Slovenia, Switzerland, Sweden, United Kingdom, Ukraine,	1Middle East &North America, Latin America & Caribbean, North America, East Asia &Pacific;33 Europe&Central Asia	North America, South America, Europe, Australia	Pro Cohort	Adults	11153	CG	<60 ml/min/1.73m2	3.3	0.033	0.0313085	0.0346915	0.031911	2.8612e-06	0.00169151	0.00331536	TDF based regimen	At least 3 month apart	AAG	March 26, 2024	WSS	March 26, 2024	Yes
67	Crum-Cianflone N et al., 2010	12 months	June2014-June2015	High income	California	North America	North America	CS	Adults	318	MDRD	<60 ml/min/1.73	4.09	0.0409	0.0297934	0.0520066	0.0392272	0.000123356	0.0111066	0.0217689	TDF based regimen	Onspot following normal baseline (Military population)	AAG	January 13, 2024	WSS	January 15, 2024	Yes
68	Liu F et al., 2021	Over 12 months	2012-2018	Upper middle income	Southern, China	East Asia & Pacific	Asia	Retro CT	17 and above	797	MDRD3wor	<60 ml/min/1.73m2	2	0.02	0.0150409	0.0249591	0.0196	2.45922e-05	0.00495905	0.00971975	TDF based regimen	Onspot following normal baseline	AAG	March 20, 2024	WSS	March 15, 2024	Yes
69	Yang J et al., 2019	24 months	2013-2015	Upper middle income	China	East Asia & Pacific	Asia	Retro CT	16 and above	414	MDRD	<60 ml/min/1.73m2	0.05	0.0005	-0.000598693	0.00159869	0.00049975	1.20713e-06	0.00109869	0.00215344	TDF based regimen	Onspot following normal baseline	AAG	May 7, 2024	WSS	May 8, 2024	Yes

## Sheet: Associated factors
Author year		Age	OR	LLCI	ULCI	BMI	OR	LLCI	ULCI	CD4	OR	LLCI	ULCI	WHO Stage IV	OR	LLCI	ULCI	Having cancer	OR	LLCI	ULCI	Weight	OR	LLCI	ULCI	CRCL per 10ml higher	OR	LLCI	ULCI	HIV RNA per 1 log 10 copies/ml higher	OR	LLCI	ULCI	Female aHR	LLHR	ULHR	Pregnancy aHR	LLHR	ULHR	eGFR stage II aHR	LLHR	ULHR	Age for every 1 yr increase aRR	LLRR	ULRR	DBP>100 aRR	LLRR	ULRR	CrCL for every 1ml decrease
Ahmed E et al., 2020		42-53	3.1	1.12	8.55	<18.5	4.39	2.24	8.61	<200	5.87	2.73	12.62		0.1	0.03	0.36
Belete AM and Yazie TS, 2021		>50	0.22	0.05	0.88														18.2	122	271.77
Neary M et al., 2020																							0.9	0.9	1
Kalemeera F et al., 2020																																		1.9	1.5	2.4	2.9	1.7	4.8	1.7	1.2	2.3
Mwafongo et al., 2015																											0.8	0.64	0.99		4.41	1.65	11.78
Chikwapulo B et al., 2018																																											1.05	1.01	1.09	2.78	1.02	7.58
Natrey ET et al., 2019																																											1.04	1.03	1.06				0.95
Quesad PR et al., 2015			1.08	1.05	1.12
Campbell LJ et al.,2009		Age >50 years	5.42	1.71	16.8
Pujari SN., 2014
Kyaw NTT et al., 2015																																		1.8	1.2	2.9
Zachor et al., 2016																																		3.96	1.06	14.76
Bock P et al.,2019		age >45 years	3.25	1.3	8.14
[truncated: 56 more columns]

## Sheet: Reference factors
Age 18-29 reference		Ahmed
Age 18-29 reference		Ahmed E et al., 2020
BMI>=18.5 reference		Ahmed E et al., 2020
CD4>=200 reference		Ahmed E et al., 2020
TDF duration </=0.5 year		Ahmed E et al., 2020
WHO stage 1 reference		Ahmed E et al., 2020
Age </= 50 years reference		Belete AM et al., 2021
Having no cancer reference		Belete AM et al., 2022
Age </= 50 years reference		Campbell LJ et al.,2009
eGFR>/=90ml/min/1.73 refeference		Campbell LJ et al.,2009
Age for every 1year increase 4% risk		Natrey ET et al., 2019
CrCL for every 1ml/min decrease 5% risk		Natrey ET et al., 2019
BMI 18.5-24.9 reference		Natrey ET et al., 2019
WHO stage I reference		Natrey ET et al., 2019
Male reference		Kalemeera F et al., 2020
eGFR stage I reference		Kalemeera F et al., 2020
Having no hyperfiltration at baseline reference		Kalemeera F et al., 2020
Not being pregnant reference		Kalemeera F et al., 2020
Year on TDF not described		Quesad PR et al., 2015
Age reference not mentioned		Quesad PR et al., 2015
PI/r reference		Quesad PR et al., 2015
BMI 18.5-24.9 reference		Kyaw NTT et al., 2015
Age 18-35 years refe		Bock P et al.,2019
eGFR >/= 90ml/min/1.73 reference		Bock P et al.,2019

## Sheet: Long term form of abbreviations
Long term of abbreviations in data extracted excel file
p = proportion
RCT=Randomized controlled trial
CG=Cockcroft-Gault
MDRD=Modification of diet in renal disease equation
CKD-EPI= Chronic kidney disease epidemiology collaboration equation
MDRD wor = MDRD equation without race factor
LLP=Lower limit of proportion
ULP=Upper limit of proportion
SE= Standard error
OR= Odds ratio for a specified factor
LLCI = Lower limitof confidence interval for OR
ULCI= Upper limit of confidence interval for OR
RR= Risk ratio
LLRR = Lower limitof confidence interval for RR
ULRR= Upper limit of confidence interval for RR
On spot CKD determination means CKD was not determined by = or > 3months interval								Abbreviate this as OnspotCKD
JSN equation = Japanese society of nephrology equation
HR = Hazard ratio
LLHR = Lower limitof confidence interval for HR
ULHR= Upper limit of confidence interval for HR
